# Supplementary material for: Cyclo­hex­yl(meth­yl)ammonium {bis­[cyclo­hex­yl(meth­yl)amino]­phosphor­yl}(4-methyl­phenyl­sulfon­yl)aza­nide
Source: Acta Crystallogr Sect E Struct Rep Online. 2011 Sep 30;67(Pt 10):o2795. doi: 10.1107/S160053681103950X (PMC3201332; doi:10.1107/S160053681103950X)
Supplement: Supplementary file 1 [file e-67-o2795-sup1.cif]

##############################################################################
#                                                                            #
# This CIF contains the data in a paper accepted for publication in          #
# Acta Crystallographica Section E. It conforms to the requirements of       #
# Notes for Authors for Acta Crystallographica Section E, and has been       #
# peer reviewed under the auspices of the IUCr Commission on Journals.       #
#                                                                            #
# Full details of the Crystallographic Information File format               #
# are given in the paper "The Crystallographic Information File (CIF):       #
# a New Standard Archive File for Crystallography" by S. R. Hall, F. H.      #
# Allen and I. D. Brown [Acta Cryst. (1991), A47, 655-685].                  #
#                                                                            #
# The current version of the core CIF dictionary is obtainable from          #
# ftp://ftp.iucr.org/pub/cif_core.dic.                                       #
#                                                                            #
# Software is freely available for graphical display of the structure(s)     #
# in this CIF. For information consult the CIF software page                 #
# http://www.iucr.org/resources/cif/software.                                #
#                                                                            #
# This file may be used for bona fide research purposes within the           #
# scientific community so long as proper attribution is given to the journal # 
# article from which it was obtained.                                        #
#                                                                            #
##############################################################################
data_global
_journal_date_recd_electronic     2011-08-18
_journal_date_accepted     2011-09-26
_journal_name_full     'Acta Crystallographica, Section E'
_journal_year     2011
_journal_volume     67
_journal_issue     10
_journal_page_first     o2795
_journal_page_last     o2795
_journal_paper_category     QO
_journal_coeditor_code     LH5320
_publ_contact_author_name     'Mehrdad Pourayoubi'
_publ_contact_author_address
;
Department of Chemistry, Ferdowsi University of Mashhad, Mashhad 91779, Iran
;
_publ_contact_author_email     mehrdad_pourayoubi@yahoo.com
_publ_contact_author_fax     '(+98)-511-8796416'
_publ_contact_author_phone     '(+98)-511-8795457'
_publ_section_title
;
Cyclohexyl(methyl)ammonium
{bis[cyclohexyl(methyl)amino]phosphoryl}(4-methylphenylsulfonyl)azanide
;
loop_
    _publ_author_name
    _publ_author_address
    'Pourayoubi, Mehrdad'
;
Department of Chemistry, Ferdowsi University of Mashhad, Mashhad 91779, Iran
;
    'Fadaei, Hassan'
;
Department of Chemistry, Ferdowsi University of Mashhad, Mashhad 91779, Iran
;
    'Tarahhomi, Atekeh'
;
Department of Chemistry, Ferdowsi University of Mashhad, Mashhad 91779, Iran
;
    'Parvez, Masood'
;
Department of Chemistry, University of Calgary, 2500 University Drive NW,
Calgary, Alberta, Canada T2N 1N4
;
data_I
_chemical_name_systematic
;
Cyclohexyl(methyl)ammonium
{bis[cyclohexyl(methyl)amino]phosphoryl}(4-methylphenylsulfonyl)azanide
;
_chemical_name_common     ?
_chemical_formula_moiety     'C7 H16 N +, C21 H35 N3 O3 P S -'
_chemical_formula_sum     'C28 H51 N4 O3 P S'
_chemical_formula_iupac     'C7 H16 N +, C21 H35 N3 O3 P S -'
_chemical_formula_weight     554.76
_chemical_melting_point     ?
_symmetry_cell_setting     triclinic
_symmetry_space_group_name_H-M     'P -1'
_symmetry_space_group_name_Hall     '-P 1'
loop_
    _symmetry_equiv_pos_as_xyz
    'x, y, z'
    '-x, -y, -z'
_cell_length_a     10.6514(5)
_cell_length_b     11.5984(5)
_cell_length_c     13.5681(6)
_cell_angle_alpha     103.738(3)
_cell_angle_beta     97.201(2)
_cell_angle_gamma     107.584(2)
_cell_volume     1516.59(12)
_cell_formula_units_Z     2
_cell_measurement_reflns_used     4260
_cell_measurement_theta_min     1.6
_cell_measurement_theta_max     28.3
_cell_measurement_temperature     173(2)
_exptl_crystal_description     'Prism'
_exptl_crystal_colour     'Colorless'
_exptl_crystal_size_max     0.11
_exptl_crystal_size_mid     0.10
_exptl_crystal_size_min     0.01
_exptl_crystal_density_diffrn     1.215
_exptl_crystal_density_meas     ?
_exptl_crystal_density_method     'not measured'
_exptl_crystal_F_000     604
_exptl_absorpt_coefficient_mu     0.194
_exptl_absorpt_correction_type     multi-scan
_exptl_absorpt_process_details     '(SORTAV; Blessing, 1997)'
_exptl_absorpt_correction_T_min     0.9790
_exptl_absorpt_correction_T_max     0.9977
_exptl_special_details     ?
_diffrn_ambient_temperature     173(2)
_diffrn_radiation_type     MoK\a
_diffrn_radiation_wavelength     0.71073
_diffrn_radiation_source     'fine-focus sealed tube'
_diffrn_radiation_monochromator     graphite
_diffrn_measurement_device_type
                                'Nonius KappaCCD diffractometer with APEXII CCD'
_diffrn_measurement_method     '\w and \f'
_diffrn_detector_area_resol_mean     ?
_diffrn_reflns_number     24576
_diffrn_reflns_av_R_equivalents     0.1601
_diffrn_reflns_av_sigmaI/netI     0.1303
_diffrn_reflns_theta_min     1.58
_diffrn_reflns_theta_max     28.27
_diffrn_reflns_theta_full     25.00
_diffrn_measured_fraction_theta_max     0.984
_diffrn_measured_fraction_theta_full     0.995
_diffrn_reflns_limit_h_min     -14
_diffrn_reflns_limit_h_max     14
_diffrn_reflns_limit_k_min     -15
_diffrn_reflns_limit_k_max     15
_diffrn_reflns_limit_l_min     -17
_diffrn_reflns_limit_l_max     18
_diffrn_standards_number     ?
_diffrn_standards_interval_count     ?
_diffrn_standards_interval_time     ?
_diffrn_standards_decay_%     ?
_refine_special_details
;
Refinement of <i>F</i>^2^ against ALL reflections. The weighted <i>R</i>-factor
<i>wR</i> and goodness of fit <i>S</i> are based on <i>F</i>^2^, conventional
<i>R</i>-factors <i>R</i> are based on <i>F</i>, with <i>F</i> set to zero for
negative <i>F</i>^2^. The threshold expression of <i>F</i>^2^ >
\s(<i>F</i>^2^) is used only for calculating <i>R</i>-factors(gt) <i>etc</i>.
and is not relevant to the choice of reflections for refinement.
<i>R</i>-factors based on <i>F</i>^2^ are statistically about twice as large
as those based on <i>F</i>, and <i>R</i>- factors based on ALL data will be
even larger.
;
_reflns_number_total     7401
_reflns_number_gt     4499
_reflns_threshold_expression     I>2\s(I)
_refine_ls_structure_factor_coef     Fsqd
_refine_ls_matrix_type     full
_refine_ls_R_factor_all     0.1473
_refine_ls_R_factor_gt     0.0850
_refine_ls_wR_factor_gt     0.1534
_refine_ls_wR_factor_ref     0.1885
_refine_ls_goodness_of_fit_ref     1.072
_refine_ls_restrained_S_all     1.072
_refine_ls_number_reflns     7401
_refine_ls_number_parameters     338
_refine_ls_number_restraints     0
_refine_ls_hydrogen_treatment     constr
_refine_ls_weighting_scheme     calc
_refine_ls_weighting_details
         'calc w=1/[\s^2^(Fo^2^)+(0.0000P)^2^+3.3800P] where P=(Fo^2^+2Fc^2^)/3'
_atom_sites_solution_hydrogens     geom
_atom_sites_solution_primary     direct
_atom_sites_solution_secondary     difmap
_refine_ls_shift/su_max     0.003
_refine_ls_shift/su_mean     0.000
_refine_diff_density_max     0.438
_refine_diff_density_min     -0.484
_refine_ls_extinction_method     none
_refine_ls_extinction_coef     ?
loop_
    _atom_type_symbol
    _atom_type_description
    _atom_type_scat_dispersion_real
    _atom_type_scat_dispersion_imag
    _atom_type_scat_source
    'C' 'C' 0.0033 0.0016
                         'International Tables Vol C Tables 4.2.6.8 and 6.1.1.4'
    'H' 'H' 0.0000 0.0000
                         'International Tables Vol C Tables 4.2.6.8 and 6.1.1.4'
    'N' 'N' 0.0061 0.0033
                         'International Tables Vol C Tables 4.2.6.8 and 6.1.1.4'
    'O' 'O' 0.0106 0.0060
                         'International Tables Vol C Tables 4.2.6.8 and 6.1.1.4'
    'S' 'S' 0.1246 0.1234
                         'International Tables Vol C Tables 4.2.6.8 and 6.1.1.4'
    'P' 'P' 0.1023 0.0942
                         'International Tables Vol C Tables 4.2.6.8 and 6.1.1.4'
_computing_data_collection     'COLLECT (Hooft, 1998)'
_computing_cell_refinement     'DENZO (Otwinowski & Minor, 1997)'
_computing_data_reduction     'SCALEPACK (Otwinowski & Minor, 1997)'
_computing_structure_solution     'SIR92 (Altomare <i>et al.</i>, 1993)'
_computing_structure_refinement     'SHELXL97 (Sheldrick, 2008)'
_computing_molecular_graphics     'Mercury (Macrae <i>et al.</i>, 2008)'
_computing_publication_material     'enCIFer (Allen <i>et al.</i>, 2004)'
loop_
    _atom_site_type_symbol
    _atom_site_label
    _atom_site_fract_x
    _atom_site_fract_y
    _atom_site_fract_z
    _atom_site_U_iso_or_equiv
    _atom_site_adp_type
    _atom_site_calc_flag
    _atom_site_refinement_flags
    _atom_site_occupancy
    _atom_site_symmetry_multiplicity
    _atom_site_disorder_assembly
    _atom_site_disorder_group
    S S1 0.70329(9) 0.92657(8) 0.36570(7) 0.0249(2) Uani d . 1 1 . .
    P P1 0.79120(10) 0.92027(9) 0.17273(7) 0.0240(2) Uani d . 1 1 . .
    O O1 0.9263(3) 0.9142(2) 0.20889(19) 0.0309(6) Uani d . 1 1 . .
    O O2 0.8350(2) 0.9315(2) 0.41750(19) 0.0292(6) Uani d . 1 1 . .
    O O3 0.6634(3) 1.0300(2) 0.4178(2) 0.0337(6) Uani d . 1 1 . .
    N N1 0.6862(3) 0.9065(3) 0.2483(2) 0.0254(7) Uani d . 1 1 . .
    N N2 0.7991(3) 1.0530(3) 0.1422(2) 0.0271(7) Uani d . 1 1 . .
    N N3 0.7199(3) 0.8094(3) 0.0606(2) 0.0291(7) Uani d . 1 1 . .
    C C1 0.5849(4) 0.7865(3) 0.3761(3) 0.0261(8) Uani d . 1 1 . .
    C C2 0.5958(4) 0.6703(4) 0.3313(3) 0.0355(10) Uani d . 1 1 . .
    H H2 0.6642 0.6656 0.2934 0.043 Uiso calc R 1 1 . .
    C C3 0.5076(5) 0.5618(4) 0.3417(3) 0.0412(10) Uani d . 1 1 . .
    H H3 0.5165 0.4828 0.3111 0.049 Uiso calc R 1 1 . .
    C C4 0.4056(4) 0.5647(4) 0.3959(3) 0.0374(10) Uani d . 1 1 . .
    C C5 0.3963(4) 0.6819(4) 0.4392(3) 0.0415(11) Uani d . 1 1 . .
    H H5 0.3271 0.6866 0.4762 0.050 Uiso calc R 1 1 . .
    C C6 0.4843(4) 0.7921(4) 0.4303(3) 0.0334(9) Uani d . 1 1 . .
    H H6 0.4759 0.8713 0.4612 0.040 Uiso calc R 1 1 . .
    C C7 0.3111(5) 0.4448(5) 0.4076(4) 0.0595(14) Uani d . 1 1 . .
    H H7A 0.2376 0.4627 0.4376 0.071 Uiso calc R 1 1 . .
    H H7B 0.3604 0.4119 0.4534 0.071 Uiso calc R 1 1 . .
    H H7C 0.2738 0.3819 0.3393 0.071 Uiso calc R 1 1 . .
    C C8 0.8916(4) 1.0830(4) 0.0727(3) 0.0364(10) Uani d . 1 1 . .
    H H8A 0.8660 1.1381 0.0356 0.044 Uiso calc R 1 1 . .
    H H8B 0.8867 1.0046 0.0225 0.044 Uiso calc R 1 1 . .
    H H8C 0.9840 1.1263 0.1137 0.044 Uiso calc R 1 1 . .
    C C9 0.7912(4) 1.1622(3) 0.2199(3) 0.0263(8) Uani d . 1 1 . .
    H H9 0.7191 1.1282 0.2566 0.032 Uiso calc R 1 1 . .
    C C10 0.7481(4) 1.2506(4) 0.1686(3) 0.0350(9) Uani d . 1 1 . .
    H H10A 0.6627 1.2024 0.1168 0.042 Uiso calc R 1 1 . .
    H H10B 0.8175 1.2868 0.1316 0.042 Uiso calc R 1 1 . .
    C C11 0.7284(5) 1.3574(4) 0.2483(4) 0.0432(11) Uani d . 1 1 . .
    H H11A 0.6547 1.3218 0.2820 0.052 Uiso calc R 1 1 . .
    H H11B 0.7025 1.4149 0.2130 0.052 Uiso calc R 1 1 . .
    C C12 0.8583(5) 1.4315(4) 0.3306(4) 0.0530(13) Uani d . 1 1 . .
    H H12A 0.9299 1.4733 0.2977 0.064 Uiso calc R 1 1 . .
    H H12B 0.8430 1.4979 0.3836 0.064 Uiso calc R 1 1 . .
    C C13 0.9034(5) 1.3434(4) 0.3824(4) 0.0473(12) Uani d . 1 1 . .
    H H13A 0.8356 1.3084 0.4210 0.057 Uiso calc R 1 1 . .
    H H13B 0.9899 1.3921 0.4329 0.057 Uiso calc R 1 1 . .
    C C14 0.9211(4) 1.2349(4) 0.3028(3) 0.0340(9) Uani d . 1 1 . .
    H H14A 0.9450 1.1768 0.3384 0.041 Uiso calc R 1 1 . .
    H H14B 0.9958 1.2691 0.2694 0.041 Uiso calc R 1 1 . .
    C C15 0.5777(4) 0.7821(4) 0.0194(3) 0.0363(9) Uani d . 1 1 . .
    H H15A 0.5591 0.7524 -0.0566 0.044 Uiso calc R 1 1 . .
    H H15B 0.5555 0.8590 0.0415 0.044 Uiso calc R 1 1 . .
    H H15C 0.5228 0.7164 0.0457 0.044 Uiso calc R 1 1 . .
    C C16 0.7784(4) 0.7114(3) 0.0248(3) 0.0295(8) Uani d . 1 1 . .
    H H16 0.8779 0.7504 0.0531 0.035 Uiso calc R 1 1 . .
    C C17 0.7285(7) 0.5975(5) 0.0641(5) 0.075(2) Uani d . 1 1 . .
    H H17A 0.6301 0.5556 0.0371 0.089 Uiso calc R 1 1 . .
    H H17B 0.7453 0.6253 0.1409 0.089 Uiso calc R 1 1 . .
    C C18 0.7997(9) 0.5038(6) 0.0296(5) 0.096(3) Uani d . 1 1 . .
    H H18A 0.8963 0.5427 0.0640 0.115 Uiso calc R 1 1 . .
    H H18B 0.7609 0.4279 0.0521 0.115 Uiso calc R 1 1 . .
    C C19 0.7873(6) 0.4648(4) -0.0850(5) 0.0689(17) Uani d . 1 1 . .
    H H19A 0.6922 0.4137 -0.1192 0.083 Uiso calc R 1 1 . .
    H H19B 0.8429 0.4113 -0.1027 0.083 Uiso calc R 1 1 . .
    C C20 0.8317(5) 0.5767(4) -0.1252(4) 0.0472(12) Uani d . 1 1 . .
    H H20A 0.8147 0.5476 -0.2019 0.057 Uiso calc R 1 1 . .
    H H20B 0.9299 0.6211 -0.0987 0.057 Uiso calc R 1 1 . .
    C C21 0.7576(5) 0.6686(4) -0.0922(3) 0.0388(10) Uani d . 1 1 . .
    H H21A 0.7916 0.7429 -0.1178 0.047 Uiso calc R 1 1 . .
    H H21B 0.6601 0.6267 -0.1233 0.047 Uiso calc R 1 1 . .
    N N4 0.9037(3) 1.0830(3) 0.6297(2) 0.0253(7) Uani d . 1 1 . .
    H H41 0.9713 1.0780 0.6760 0.030 Uiso calc R 1 1 . .
    H H42 0.8916 1.0232 0.5677 0.030 Uiso calc R 1 1 . .
    C C22 0.7756(4) 1.0497(3) 0.6696(3) 0.0274(8) Uani d . 1 1 . .
    H H22 0.7016 1.0541 0.6190 0.033 Uiso calc R 1 1 . .
    C C23 0.7914(4) 1.1430(4) 0.7748(3) 0.0331(9) Uani d . 1 1 . .
    H H23A 0.8685 1.1440 0.8245 0.040 Uiso calc R 1 1 . .
    H H23B 0.8105 1.2291 0.7674 0.040 Uiso calc R 1 1 . .
    C C24 0.6636(4) 1.1058(4) 0.8168(3) 0.0411(10) Uani d . 1 1 . .
    H H24A 0.6785 1.1633 0.8873 0.049 Uiso calc R 1 1 . .
    H H24B 0.5894 1.1158 0.7717 0.049 Uiso calc R 1 1 . .
    C C25 0.6227(5) 0.9703(4) 0.8216(3) 0.0453(11) Uani d . 1 1 . .
    H H25A 0.5353 0.9476 0.8433 0.054 Uiso calc R 1 1 . .
    H H25B 0.6909 0.9628 0.8740 0.054 Uiso calc R 1 1 . .
    C C26 0.6099(4) 0.8787(4) 0.7162(3) 0.0426(11) Uani d . 1 1 . .
    H H26A 0.5894 0.7921 0.7226 0.051 Uiso calc R 1 1 . .
    H H26B 0.5344 0.8788 0.6656 0.051 Uiso calc R 1 1 . .
    C C27 0.7398(4) 0.9157(4) 0.6762(3) 0.0346(9) Uani d . 1 1 . .
    H H27A 0.8140 0.9089 0.7236 0.042 Uiso calc R 1 1 . .
    H H27B 0.7278 0.8572 0.6067 0.042 Uiso calc R 1 1 . .
    C C28 0.9490(4) 1.2093(4) 0.6132(3) 0.0357(9) Uani d . 1 1 . .
    H H28A 0.8743 1.2203 0.5710 0.043 Uiso calc R 1 1 . .
    H H28B 1.0240 1.2167 0.5771 0.043 Uiso calc R 1 1 . .
    H H28C 0.9790 1.2745 0.6805 0.043 Uiso calc R 1 1 . .
loop_
    _atom_site_aniso_label
    _atom_site_aniso_U_11
    _atom_site_aniso_U_22
    _atom_site_aniso_U_33
    _atom_site_aniso_U_12
    _atom_site_aniso_U_13
    _atom_site_aniso_U_23
    S1 0.0237(5) 0.0258(5) 0.0231(5) 0.0096(4) 0.0021(4) 0.0033(4)
    P1 0.0224(5) 0.0250(5) 0.0216(5) 0.0097(4) -0.0008(4) 0.0024(4)
    O1 0.0244(14) 0.0409(15) 0.0249(14) 0.0162(12) -0.0014(11) 0.0021(12)
    O2 0.0231(14) 0.0383(15) 0.0215(13) 0.0109(12) -0.0012(11) 0.0030(11)
    O3 0.0385(17) 0.0281(14) 0.0351(15) 0.0163(12) 0.0072(13) 0.0040(12)
    N1 0.0211(16) 0.0304(16) 0.0250(16) 0.0092(13) 0.0027(13) 0.0094(13)
    N2 0.0262(17) 0.0276(16) 0.0267(16) 0.0089(13) 0.0067(14) 0.0065(13)
    N3 0.0247(17) 0.0291(17) 0.0270(17) 0.0129(14) -0.0058(14) -0.0023(14)
    C1 0.0237(19) 0.034(2) 0.0203(18) 0.0117(16) -0.0006(15) 0.0075(16)
    C2 0.041(3) 0.029(2) 0.037(2) 0.0111(18) 0.018(2) 0.0093(18)
    C3 0.052(3) 0.030(2) 0.040(2) 0.013(2) 0.012(2) 0.0072(19)
    C4 0.030(2) 0.042(2) 0.035(2) 0.0017(18) 0.0061(19) 0.015(2)
    C5 0.027(2) 0.059(3) 0.044(3) 0.014(2) 0.017(2) 0.021(2)
    C6 0.026(2) 0.039(2) 0.036(2) 0.0147(18) 0.0085(18) 0.0075(18)
    C7 0.049(3) 0.056(3) 0.061(3) -0.005(2) 0.011(3) 0.024(3)
    C8 0.042(3) 0.036(2) 0.031(2) 0.0106(19) 0.0165(19) 0.0087(18)
    C9 0.031(2) 0.0207(18) 0.0281(19) 0.0106(15) 0.0094(17) 0.0048(15)
    C10 0.035(2) 0.034(2) 0.038(2) 0.0140(18) 0.0060(19) 0.0136(19)
    C11 0.055(3) 0.038(2) 0.052(3) 0.027(2) 0.025(2) 0.019(2)
    C12 0.068(4) 0.029(2) 0.060(3) 0.016(2) 0.028(3) 0.003(2)
    C13 0.052(3) 0.039(3) 0.038(2) 0.013(2) 0.006(2) -0.005(2)
    C14 0.036(2) 0.029(2) 0.028(2) 0.0079(17) 0.0038(18) -0.0011(17)
    C15 0.030(2) 0.036(2) 0.035(2) 0.0099(18) 0.0003(18) 0.0016(18)
    C16 0.030(2) 0.030(2) 0.027(2) 0.0127(17) 0.0027(17) 0.0039(16)
    C17 0.139(6) 0.066(4) 0.074(4) 0.069(4) 0.077(4) 0.049(3)
    C18 0.194(8) 0.079(4) 0.089(5) 0.103(5) 0.088(5) 0.060(4)
    C19 0.089(4) 0.035(3) 0.089(4) 0.027(3) 0.050(4) 0.006(3)
    C20 0.060(3) 0.044(3) 0.036(2) 0.019(2) 0.020(2) 0.003(2)
    C21 0.044(3) 0.039(2) 0.032(2) 0.015(2) 0.010(2) 0.0062(19)
    N4 0.0235(16) 0.0256(16) 0.0245(16) 0.0090(13) 0.0020(13) 0.0036(13)
    C22 0.0214(19) 0.031(2) 0.0277(19) 0.0089(16) 0.0008(16) 0.0072(16)
    C23 0.032(2) 0.031(2) 0.038(2) 0.0147(17) 0.0093(18) 0.0076(18)
    C24 0.036(2) 0.056(3) 0.034(2) 0.023(2) 0.010(2) 0.008(2)
    C25 0.033(2) 0.065(3) 0.039(3) 0.011(2) 0.013(2) 0.022(2)
    C26 0.031(2) 0.047(3) 0.044(3) 0.0015(19) 0.005(2) 0.018(2)
    C27 0.033(2) 0.032(2) 0.033(2) 0.0078(17) 0.0027(18) 0.0044(18)
    C28 0.039(2) 0.031(2) 0.041(2) 0.0134(18) 0.007(2) 0.0161(19)
_geom_special_details
;
All e.s.d.'s (except the e.s.d. in the dihedral angle between two l.s. planes)
are estimated using the full covariance matrix. The cell e.s.d.'s are taken
into account individually in the estimation of e.s.d.'s in distances, angles
and torsion angles; correlations between e.s.d.'s in cell parameters are only
used when they are defined by crystal symmetry. An approximate (isotropic)
treatment of cell e.s.d.'s is used for estimating e.s.d.'s involving l.s.
planes.
;
loop_
    _geom_bond_atom_site_label_1
    _geom_bond_atom_site_label_2
    _geom_bond_site_symmetry_2
    _geom_bond_distance
    _geom_bond_publ_flag
    S1 O3 . 1.449(3) ?
    S1 O2 . 1.466(3) ?
    S1 N1 . 1.533(3) ?
    S1 C1 . 1.779(4) ?
    P1 O1 . 1.489(3) ?
    P1 N1 . 1.608(3) ?
    P1 N3 . 1.654(3) ?
    P1 N2 . 1.668(3) ?
    N2 C8 . 1.471(5) ?
    N2 C9 . 1.475(4) ?
    N3 C15 . 1.456(5) ?
    N3 C16 . 1.469(5) ?
    C1 C6 . 1.382(5) ?
    C1 C2 . 1.386(5) ?
    C2 C3 . 1.375(5) ?
    C2 H2 . 0.9500 ?
    C3 C4 . 1.391(6) ?
    C3 H3 . 0.9500 ?
    C4 C5 . 1.385(6) ?
    C4 C7 . 1.506(6) ?
    C5 C6 . 1.381(6) ?
    C5 H5 . 0.9500 ?
    C6 H6 . 0.9500 ?
    C7 H7A . 0.9800 ?
    C7 H7B . 0.9800 ?
    C7 H7C . 0.9800 ?
    C8 H8A . 0.9800 ?
    C8 H8B . 0.9800 ?
    C8 H8C . 0.9800 ?
    C9 C10 . 1.512(5) ?
    C9 C14 . 1.532(5) ?
    C9 H9 . 1.0000 ?
    C10 C11 . 1.525(5) ?
    C10 H10A . 0.9900 ?
    C10 H10B . 0.9900 ?
    C11 C12 . 1.529(7) ?
    C11 H11A . 0.9900 ?
    C11 H11B . 0.9900 ?
    C12 C13 . 1.524(7) ?
    C12 H12A . 0.9900 ?
    C12 H12B . 0.9900 ?
    C13 C14 . 1.527(5) ?
    C13 H13A . 0.9900 ?
    C13 H13B . 0.9900 ?
    C14 H14A . 0.9900 ?
    C14 H14B . 0.9900 ?
    C15 H15A . 0.9800 ?
    C15 H15B . 0.9800 ?
    C15 H15C . 0.9800 ?
    C16 C21 . 1.512(5) ?
    C16 C17 . 1.515(6) ?
    C16 H16 . 1.0000 ?
    C17 C18 . 1.523(7) ?
    C17 H17A . 0.9900 ?
    C17 H17B . 0.9900 ?
    C18 C19 . 1.489(8) ?
    C18 H18A . 0.9900 ?
    C18 H18B . 0.9900 ?
    C19 C20 . 1.495(6) ?
    C19 H19A . 0.9900 ?
    C19 H19B . 0.9900 ?
    C20 C21 . 1.526(6) ?
    C20 H20A . 0.9900 ?
    C20 H20B . 0.9900 ?
    C21 H21A . 0.9900 ?
    C21 H21B . 0.9900 ?
    N4 C28 . 1.478(4) ?
    N4 C22 . 1.506(5) ?
    N4 H41 . 0.9200 ?
    N4 H42 . 0.9200 ?
    C22 C27 . 1.511(5) ?
    C22 C23 . 1.528(5) ?
    C22 H22 . 1.0000 ?
    C23 C24 . 1.523(6) ?
    C23 H23A . 0.9900 ?
    C23 H23B . 0.9900 ?
    C24 C25 . 1.519(6) ?
    C24 H24A . 0.9900 ?
    C24 H24B . 0.9900 ?
    C25 C26 . 1.528(6) ?
    C25 H25A . 0.9900 ?
    C25 H25B . 0.9900 ?
    C26 C27 . 1.527(6) ?
    C26 H26A . 0.9900 ?
    C26 H26B . 0.9900 ?
    C27 H27A . 0.9900 ?
    C27 H27B . 0.9900 ?
    C28 H28A . 0.9800 ?
    C28 H28B . 0.9800 ?
    C28 H28C . 0.9800 ?
loop_
    _geom_angle_atom_site_label_1
    _geom_angle_atom_site_label_2
    _geom_angle_atom_site_label_3
    _geom_angle_site_symmetry_1
    _geom_angle_site_symmetry_3
    _geom_angle
    _geom_angle_publ_flag
    O3 S1 O2 . . 112.95(16) ?
    O3 S1 N1 . . 112.97(16) ?
    O2 S1 N1 . . 114.45(16) ?
    O3 S1 C1 . . 106.07(17) ?
    O2 S1 C1 . . 105.50(16) ?
    N1 S1 C1 . . 103.78(17) ?
    O1 P1 N1 . . 118.19(15) ?
    O1 P1 N3 . . 107.98(15) ?
    N1 P1 N3 . . 108.32(16) ?
    O1 P1 N2 . . 113.12(16) ?
    N1 P1 N2 . . 105.11(15) ?
    N3 P1 N2 . . 103.00(16) ?
    S1 N1 P1 . . 133.1(2) ?
    C8 N2 C9 . . 115.9(3) ?
    C8 N2 P1 . . 113.6(2) ?
    C9 N2 P1 . . 120.2(2) ?
    C15 N3 C16 . . 118.1(3) ?
    C15 N3 P1 . . 117.7(3) ?
    C16 N3 P1 . . 120.2(2) ?
    C6 C1 C2 . . 119.6(4) ?
    C6 C1 S1 . . 120.9(3) ?
    C2 C1 S1 . . 119.5(3) ?
    C3 C2 C1 . . 120.0(4) ?
    C3 C2 H2 . . 120.0 ?
    C1 C2 H2 . . 120.0 ?
    C2 C3 C4 . . 121.7(4) ?
    C2 C3 H3 . . 119.2 ?
    C4 C3 H3 . . 119.2 ?
    C5 C4 C3 . . 117.2(4) ?
    C5 C4 C7 . . 122.0(4) ?
    C3 C4 C7 . . 120.8(4) ?
    C6 C5 C4 . . 122.1(4) ?
    C6 C5 H5 . . 118.9 ?
    C4 C5 H5 . . 118.9 ?
    C5 C6 C1 . . 119.5(4) ?
    C5 C6 H6 . . 120.3 ?
    C1 C6 H6 . . 120.3 ?
    C4 C7 H7A . . 109.5 ?
    C4 C7 H7B . . 109.5 ?
    H7A C7 H7B . . 109.5 ?
    C4 C7 H7C . . 109.5 ?
    H7A C7 H7C . . 109.5 ?
    H7B C7 H7C . . 109.5 ?
    N2 C8 H8A . . 109.5 ?
    N2 C8 H8B . . 109.5 ?
    H8A C8 H8B . . 109.5 ?
    N2 C8 H8C . . 109.5 ?
    H8A C8 H8C . . 109.5 ?
    H8B C8 H8C . . 109.5 ?
    N2 C9 C10 . . 111.3(3) ?
    N2 C9 C14 . . 113.7(3) ?
    C10 C9 C14 . . 110.6(3) ?
    N2 C9 H9 . . 106.9 ?
    C10 C9 H9 . . 106.9 ?
    C14 C9 H9 . . 106.9 ?
    C9 C10 C11 . . 111.2(3) ?
    C9 C10 H10A . . 109.4 ?
    C11 C10 H10A . . 109.4 ?
    C9 C10 H10B . . 109.4 ?
    C11 C10 H10B . . 109.4 ?
    H10A C10 H10B . . 108.0 ?
    C10 C11 C12 . . 110.4(4) ?
    C10 C11 H11A . . 109.6 ?
    C12 C11 H11A . . 109.6 ?
    C10 C11 H11B . . 109.6 ?
    C12 C11 H11B . . 109.6 ?
    H11A C11 H11B . . 108.1 ?
    C13 C12 C11 . . 110.4(4) ?
    C13 C12 H12A . . 109.6 ?
    C11 C12 H12A . . 109.6 ?
    C13 C12 H12B . . 109.6 ?
    C11 C12 H12B . . 109.6 ?
    H12A C12 H12B . . 108.1 ?
    C12 C13 C14 . . 111.5(4) ?
    C12 C13 H13A . . 109.3 ?
    C14 C13 H13A . . 109.3 ?
    C12 C13 H13B . . 109.3 ?
    C14 C13 H13B . . 109.3 ?
    H13A C13 H13B . . 108.0 ?
    C13 C14 C9 . . 110.6(3) ?
    C13 C14 H14A . . 109.5 ?
    C9 C14 H14A . . 109.5 ?
    C13 C14 H14B . . 109.5 ?
    C9 C14 H14B . . 109.5 ?
    H14A C14 H14B . . 108.1 ?
    N3 C15 H15A . . 109.5 ?
    N3 C15 H15B . . 109.5 ?
    H15A C15 H15B . . 109.5 ?
    N3 C15 H15C . . 109.5 ?
    H15A C15 H15C . . 109.5 ?
    H15B C15 H15C . . 109.5 ?
    N3 C16 C21 . . 112.2(3) ?
    N3 C16 C17 . . 113.7(3) ?
    C21 C16 C17 . . 109.6(4) ?
    N3 C16 H16 . . 107.0 ?
    C21 C16 H16 . . 107.0 ?
    C17 C16 H16 . . 107.0 ?
    C16 C17 C18 . . 110.8(4) ?
    C16 C17 H17A . . 109.5 ?
    C18 C17 H17A . . 109.5 ?
    C16 C17 H17B . . 109.5 ?
    C18 C17 H17B . . 109.5 ?
    H17A C17 H17B . . 108.1 ?
    C19 C18 C17 . . 112.5(5) ?
    C19 C18 H18A . . 109.1 ?
    C17 C18 H18A . . 109.1 ?
    C19 C18 H18B . . 109.1 ?
    C17 C18 H18B . . 109.1 ?
    H18A C18 H18B . . 107.8 ?
    C18 C19 C20 . . 111.6(4) ?
    C18 C19 H19A . . 109.3 ?
    C20 C19 H19A . . 109.3 ?
    C18 C19 H19B . . 109.3 ?
    C20 C19 H19B . . 109.3 ?
    H19A C19 H19B . . 108.0 ?
    C19 C20 C21 . . 111.6(4) ?
    C19 C20 H20A . . 109.3 ?
    C21 C20 H20A . . 109.3 ?
    C19 C20 H20B . . 109.3 ?
    C21 C20 H20B . . 109.3 ?
    H20A C20 H20B . . 108.0 ?
    C16 C21 C20 . . 110.4(4) ?
    C16 C21 H21A . . 109.6 ?
    C20 C21 H21A . . 109.6 ?
    C16 C21 H21B . . 109.6 ?
    C20 C21 H21B . . 109.6 ?
    H21A C21 H21B . . 108.1 ?
    C28 N4 C22 . . 115.7(3) ?
    C28 N4 H41 . . 108.3 ?
    C22 N4 H41 . . 108.3 ?
    C28 N4 H42 . . 108.3 ?
    C22 N4 H42 . . 108.3 ?
    H41 N4 H42 . . 107.4 ?
    N4 C22 C27 . . 108.8(3) ?
    N4 C22 C23 . . 110.7(3) ?
    C27 C22 C23 . . 111.4(3) ?
    N4 C22 H22 . . 108.6 ?
    C27 C22 H22 . . 108.6 ?
    C23 C22 H22 . . 108.6 ?
    C24 C23 C22 . . 110.5(3) ?
    C24 C23 H23A . . 109.5 ?
    C22 C23 H23A . . 109.5 ?
    C24 C23 H23B . . 109.5 ?
    C22 C23 H23B . . 109.5 ?
    H23A C23 H23B . . 108.1 ?
    C25 C24 C23 . . 112.0(3) ?
    C25 C24 H24A . . 109.2 ?
    C23 C24 H24A . . 109.2 ?
    C25 C24 H24B . . 109.2 ?
    C23 C24 H24B . . 109.2 ?
    H24A C24 H24B . . 107.9 ?
    C24 C25 C26 . . 111.1(3) ?
    C24 C25 H25A . . 109.4 ?
    C26 C25 H25A . . 109.4 ?
    C24 C25 H25B . . 109.4 ?
    C26 C25 H25B . . 109.4 ?
    H25A C25 H25B . . 108.0 ?
    C27 C26 C25 . . 111.1(3) ?
    C27 C26 H26A . . 109.4 ?
    C25 C26 H26A . . 109.4 ?
    C27 C26 H26B . . 109.4 ?
    C25 C26 H26B . . 109.4 ?
    H26A C26 H26B . . 108.0 ?
    C22 C27 C26 . . 110.2(3) ?
    C22 C27 H27A . . 109.6 ?
    C26 C27 H27A . . 109.6 ?
    C22 C27 H27B . . 109.6 ?
    C26 C27 H27B . . 109.6 ?
    H27A C27 H27B . . 108.1 ?
    N4 C28 H28A . . 109.5 ?
    N4 C28 H28B . . 109.5 ?
    H28A C28 H28B . . 109.5 ?
    N4 C28 H28C . . 109.5 ?
    H28A C28 H28C . . 109.5 ?
    H28B C28 H28C . . 109.5 ?
loop_
    _geom_torsion_atom_site_label_1
    _geom_torsion_atom_site_label_2
    _geom_torsion_atom_site_label_3
    _geom_torsion_atom_site_label_4
    _geom_torsion_site_symmetry_1
    _geom_torsion_site_symmetry_2
    _geom_torsion_site_symmetry_3
    _geom_torsion_site_symmetry_4
    _geom_torsion
    _geom_torsion_publ_flag
    O3 S1 N1 P1 . . . . 114.9(3) ?
    O2 S1 N1 P1 . . . . -16.2(3) ?
    C1 S1 N1 P1 . . . . -130.6(3) ?
    O1 P1 N1 S1 . . . . 21.6(3) ?
    N3 P1 N1 S1 . . . . 144.7(3) ?
    N2 P1 N1 S1 . . . . -105.7(3) ?
    O1 P1 N2 C8 . . . . 49.5(3) ?
    N1 P1 N2 C8 . . . . 179.8(3) ?
    N3 P1 N2 C8 . . . . -66.8(3) ?
    O1 P1 N2 C9 . . . . -94.2(3) ?
    N1 P1 N2 C9 . . . . 36.2(3) ?
    N3 P1 N2 C9 . . . . 149.5(3) ?
    O1 P1 N3 C15 . . . . 169.1(3) ?
    N1 P1 N3 C15 . . . . 40.0(3) ?
    N2 P1 N3 C15 . . . . -71.0(3) ?
    O1 P1 N3 C16 . . . . 12.0(3) ?
    N1 P1 N3 C16 . . . . -117.1(3) ?
    N2 P1 N3 C16 . . . . 131.9(3) ?
    O3 S1 C1 C6 . . . . -2.8(4) ?
    O2 S1 C1 C6 . . . . 117.3(3) ?
    N1 S1 C1 C6 . . . . -122.0(3) ?
    O3 S1 C1 C2 . . . . 178.9(3) ?
    O2 S1 C1 C2 . . . . -61.1(3) ?
    N1 S1 C1 C2 . . . . 59.6(3) ?
    C6 C1 C2 C3 . . . . -0.5(6) ?
    S1 C1 C2 C3 . . . . 177.9(3) ?
    C1 C2 C3 C4 . . . . 0.4(7) ?
    C2 C3 C4 C5 . . . . 0.1(7) ?
    C2 C3 C4 C7 . . . . -179.2(4) ?
    C3 C4 C5 C6 . . . . -0.5(7) ?
    C7 C4 C5 C6 . . . . 178.8(4) ?
    C4 C5 C6 C1 . . . . 0.4(6) ?
    C2 C1 C6 C5 . . . . 0.1(6) ?
    S1 C1 C6 C5 . . . . -178.3(3) ?
    C8 N2 C9 C10 . . . . 58.5(4) ?
    P1 N2 C9 C10 . . . . -158.7(3) ?
    C8 N2 C9 C14 . . . . -67.3(4) ?
    P1 N2 C9 C14 . . . . 75.6(4) ?
    N2 C9 C10 C11 . . . . 175.2(3) ?
    C14 C9 C10 C11 . . . . -57.4(4) ?
    C9 C10 C11 C12 . . . . 57.8(5) ?
    C10 C11 C12 C13 . . . . -56.6(5) ?
    C11 C12 C13 C14 . . . . 56.2(5) ?
    C12 C13 C14 C9 . . . . -55.7(5) ?
    N2 C9 C14 C13 . . . . -178.0(3) ?
    C10 C9 C14 C13 . . . . 55.9(4) ?
    C15 N3 C16 C21 . . . . 55.4(5) ?
    P1 N3 C16 C21 . . . . -147.6(3) ?
    C15 N3 C16 C17 . . . . -69.7(5) ?
    P1 N3 C16 C17 . . . . 87.4(4) ?
    N3 C16 C17 C18 . . . . -176.5(5) ?
    C21 C16 C17 C18 . . . . 57.0(6) ?
    C16 C17 C18 C19 . . . . -55.0(8) ?
    C17 C18 C19 C20 . . . . 53.1(8) ?
    C18 C19 C20 C21 . . . . -54.1(7) ?
    N3 C16 C21 C20 . . . . 174.4(3) ?
    C17 C16 C21 C20 . . . . -58.3(5) ?
    C19 C20 C21 C16 . . . . 57.2(5) ?
    C28 N4 C22 C27 . . . . 176.8(3) ?
    C28 N4 C22 C23 . . . . -60.4(4) ?
    N4 C22 C23 C24 . . . . -177.7(3) ?
    C27 C22 C23 C24 . . . . -56.5(4) ?
    C22 C23 C24 C25 . . . . 54.5(5) ?
    C23 C24 C25 C26 . . . . -54.2(5) ?
    C24 C25 C26 C27 . . . . 55.2(5) ?
    N4 C22 C27 C26 . . . . -179.8(3) ?
    C23 C22 C27 C26 . . . . 57.8(4) ?
    C25 C26 C27 C22 . . . . -57.0(5) ?
loop_
    _geom_hbond_atom_site_label_D
    _geom_hbond_atom_site_label_H
    _geom_hbond_atom_site_label_A
    _geom_hbond_site_symmetry_A
    _geom_hbond_distance_DH
    _geom_hbond_distance_HA
    _geom_hbond_distance_DA
    _geom_hbond_angle_DHA
    N4 H42 O2 . 0.92 1.98 2.864(4) 160.4
    N4 H41 O1 2_776 0.92 1.76 2.648(4) 162.7
