# Supplementary material for: Cyclo­hex­yl(meth­yl)ammonium {bis­[cyclo­hex­yl(meth­yl)amino]­phosphor­yl}(4-methyl­phenyl­sulfon­yl)aza­nide
Source: Acta Crystallogr Sect E Struct Rep Online. 2011 Sep 30;67(Pt 10):o2795. doi: 10.1107/S160053681103950X (PMC3201332; doi:10.1107/S160053681103950X)
Supplement: Supplementary file 2 [file e-67-o2795-Isup2.hkl]

#
# h,k,l, Fc-squared, Fo-squared, sigma(Fo-squared) and status flag
#
data_I
_shelx_title ' Compound X'
_shelx_refln_list_code          4
_shelx_F_calc_maximum      128.66
_exptl_crystal_F_000       604.00
_reflns_d_resolution_high  0.7504
 
loop_
 _symmetry_equiv_pos_as_xyz
 'x, y, z'
 '-x, -y, -z'
 
_cell_length_a    10.6514
_cell_length_b    11.5984
_cell_length_c    13.5681
_cell_angle_alpha 103.738
_cell_angle_beta   97.201
_cell_angle_gamma 107.584
 
_shelx_F_squared_multiplier     1.000
 
loop_
 _refln_index_h
 _refln_index_k
 _refln_index_l
 _refln_F_squared_calc
 _refln_F_squared_meas
 _refln_F_squared_sigma
 _refln_observed_status
   4   0   0      148.07      145.13      9.39 o
   6   0   0      361.19      382.46     24.79 o
   8   0   0      340.95      360.06     32.13 o
  10   0   0      878.78      743.81     35.90 o
  12   0   0       23.61      -31.80     22.62 o
 -13   1   0        4.22      -13.01     16.70 o
 -12   1   0      196.80      247.37     59.22 o
 -11   1   0        9.60       51.94     35.95 o
 -10   1   0      353.42      401.99     27.08 o
  -9   1   0        2.52        0.66     12.80 o
  -8   1   0       24.75       21.76      3.69 o
  -7   1   0      246.61      210.00     24.73 o
  -6   1   0       25.70       34.38      5.05 o
  -5   1   0        1.43       -4.07      4.91 o
  -4   1   0      504.72      452.92     40.90 o
  -3   1   0        6.34       -1.50      2.14 o
  -2   1   0    10667.72     8767.73   1116.83 o
   2   1   0      156.64      176.17      7.40 o
   3   1   0     1879.86     1947.48     51.09 o
   4   1   0      172.72      187.98     14.28 o
   5   1   0      182.36      173.06      7.13 o
   6   1   0       94.50       81.32      8.09 o
   7   1   0      293.97      329.19     27.64 o
   8   1   0     1151.57     1094.04     32.17 o
   9   1   0      328.76      325.23     51.87 o
  10   1   0      138.79      132.31     18.90 o
  11   1   0        0.03       24.76     14.43 o
  12   1   0       67.45       77.26     19.00 o
 -13   2   0        1.46      -15.96     17.45 o
 -12   2   0      156.41      165.48     25.54 o
 -11   2   0       85.27       87.81     18.06 o
 -10   2   0        0.31       -8.50     18.88 o
  -9   2   0      116.81       78.16     23.96 o
  -8   2   0      223.78      267.74     20.02 o
  -7   2   0      114.28      152.14     18.01 o
  -6   2   0      351.33      330.79     25.47 o
  -5   2   0       32.46       28.09      7.17 o
  -4   2   0       79.22       74.51      8.87 o
  -3   2   0       72.79       47.88      4.19 o
  -1   2   0     1568.75      964.21    264.65 o
   1   2   0      189.05      212.93      6.80 o
   2   2   0      929.75     1014.55     40.80 o
   3   2   0       20.09       47.12      6.11 o
   4   2   0      279.30      307.57     24.25 o
   5   2   0      173.37      164.41     17.92 o
   6   2   0     1237.90     1291.37     53.85 o
   7   2   0       26.24       -0.90     12.66 o
   8   2   0      909.31      788.24     25.78 o
   9   2   0      294.07      277.84     46.17 o
  10   2   0      239.08      222.04     16.97 o
  11   2   0       27.37       43.41     12.24 o
  12   2   0        8.15        8.10     11.09 o
 -13   3   0        3.33       10.04     16.92 o
 -12   3   0      109.18      212.29     28.55 o
 -11   3   0      112.19      127.42     27.58 o
 -10   3   0      424.65      497.50     66.05 o
  -9   3   0       33.98       27.86     18.65 o
  -8   3   0      376.11      302.10     31.29 o
  -7   3   0      515.52      512.92     70.57 o
  -6   3   0       59.04       61.97      8.23 o
  -5   3   0       92.45      108.23     11.88 o
  -4   3   0      228.20      272.79     10.14 o
  -3   3   0       88.09       65.63      5.10 o
  -2   3   0      486.80      439.30     18.96 o
  -1   3   0     2147.04     2157.20     53.48 o
   0   3   0       94.75       97.90      6.37 o
   1   3   0     1834.34     1927.92     43.05 o
   2   3   0      279.84      312.03     17.82 o
   3   3   0     1824.85     1966.40     87.46 o
   4   3   0     1000.48     1139.44     33.20 o
   5   3   0       22.39       27.44      5.72 o
   6   3   0        0.76       -3.89      4.55 o
   7   3   0      390.67      349.54     13.49 o
   8   3   0        1.25      -11.01      7.60 o
   9   3   0       98.15      123.61     27.62 o
  10   3   0      115.47      147.81     35.25 o
  11   3   0       25.32       35.81     14.57 o
 -13   4   0      176.49      244.99     33.41 o
 -12   4   0       70.16       77.68     17.92 o
 -11   4   0       70.11       77.14     14.99 o
 -10   4   0      189.30      194.14     76.84 o
  -9   4   0       86.48      126.97     54.69 o
  -8   4   0       36.26       20.07      9.61 o
  -7   4   0      135.76      138.59     35.32 o
  -6   4   0      333.32      382.24     24.32 o
  -5   4   0      904.22      858.60     53.37 o
  -4   4   0       93.54       95.83      5.08 o
  -3   4   0     1471.51     1417.08     53.72 o
  -2   4   0     2028.72     2135.61     50.27 o
  -1   4   0      910.03      826.92     26.60 o
   0   4   0      788.42      823.55     14.94 o
   1   4   0     1550.67     1478.91     44.93 o
   2   4   0       78.07       91.21     10.99 o
   3   4   0      245.68      263.22     16.43 o
   4   4   0       57.78       70.46      8.77 o
   5   4   0       12.93       27.07      7.26 o
   6   4   0       76.44       81.07     12.98 o
   7   4   0       93.96       94.30     16.35 o
   8   4   0        0.50       -3.23     13.77 o
   9   4   0       27.92       25.63     13.97 o
  10   4   0       32.82        7.19     12.00 o
  11   4   0       58.16       69.07     19.54 o
 -14   5   0       11.11        6.29     28.91 o
 -13   5   0      366.50      392.71     33.66 o
 -12   5   0       40.20       29.52     16.04 o
 -11   5   0      163.12      238.08    107.51 o
 -10   5   0      450.99      416.05     67.19 o
  -9   5   0      792.17      934.34     38.86 o
  -8   5   0      394.46      318.68     78.04 o
  -7   5   0     1153.79     1265.13     64.22 o
  -6   5   0       15.81       10.14      8.87 o
  -5   5   0      112.26      118.05     14.75 o
  -4   5   0       14.73        6.66      4.25 o
  -3   5   0       43.15       34.27      5.12 o
  -2   5   0     1331.28     1402.03     32.46 o
  -1   5   0        1.25       -1.13      3.50 o
   0   5   0     1489.09     1400.21     33.25 o
   1   5   0     1261.73     1191.24     50.93 o
   2   5   0     1022.25     1055.37     31.20 o
   3   5   0      258.52      273.13     15.93 o
   4   5   0        5.30       12.38      4.87 o
   5   5   0        2.25        6.55      8.70 o
   6   5   0       79.62       88.84     11.62 o
   7   5   0       24.09       17.28     10.61 o
   8   5   0        2.57       23.92     12.27 o
   9   5   0        6.61       -3.47      3.46 o
  10   5   0       68.83       68.32     28.97 o
 -14   6   0       23.52       -8.29     21.17 o
 -13   6   0       64.07      105.59     28.28 o
 -12   6   0       46.78      101.74     32.14 o
 -11   6   0        4.10        7.48     23.69 o
 -10   6   0      175.06      205.48     93.66 o
  -9   6   0       60.25       94.15     29.19 o
  -8   6   0     1557.90     1565.32     66.46 o
  -7   6   0       76.18       84.39     13.42 o
  -6   6   0      116.52       98.83     10.74 o
  -5   6   0      350.87      371.22     21.45 o
  -4   6   0      350.17      374.03     19.34 o
  -3   6   0       75.72      111.58     10.12 o
  -2   6   0       75.38       68.81      7.42 o
  -1   6   0      196.37      246.95     17.84 o
   0   6   0     3849.61     3899.98    125.19 o
   1   6   0      323.64      304.36     20.84 o
   2   6   0      719.96      714.82     41.09 o
   3   6   0       12.16       16.09     10.65 o
   4   6   0       13.95       17.00      7.54 o
   5   6   0      206.11      224.93     26.76 o
   6   6   0        8.77        6.76      7.48 o
   7   6   0        7.47        9.02     11.67 o
   8   6   0        0.05        2.57     10.60 o
   9   6   0       10.40       -7.73     45.91 o
  10   6   0       64.44       78.60     29.71 o
 -13   7   0       20.91       32.33     16.18 o
 -12   7   0      100.22       60.31     35.75 o
 -11   7   0       89.01       85.84     35.38 o
 -10   7   0      505.15      519.35     74.02 o
  -9   7   0      196.36      158.50     15.40 o
  -8   7   0      933.27      884.26     51.21 o
  -7   7   0      141.30      148.00     12.21 o
  -6   7   0       11.34        8.64      4.63 o
  -5   7   0      281.89      277.72     13.32 o
  -4   7   0       12.42       32.36      4.65 o
  -3   7   0       10.28        9.85      3.66 o
  -2   7   0      250.46      241.42     20.32 o
  -1   7   0      936.11      975.81     26.85 o
   0   7   0     2523.07     2635.76     78.22 o
   1   7   0       11.09       -0.52      3.91 o
   2   7   0      281.76      335.75     24.89 o
   3   7   0       58.88       40.47     14.17 o
   4   7   0      231.03      258.65     13.07 o
   5   7   0       94.27      112.16     13.56 o
   6   7   0      310.18      373.43     73.95 o
   7   7   0       12.27       -6.66     17.69 o
   8   7   0       33.59        9.76     51.11 o
   9   7   0       14.05       52.02     18.29 o
 -13   8   0       22.47       30.58     19.01 o
 -12   8   0      192.68      304.81     32.02 o
 -11   8   0        4.88      -22.36     14.91 o
 -10   8   0      923.72      929.61    121.05 o
  -9   8   0      640.93      658.80     69.35 o
  -8   8   0       92.36      105.30     14.53 o
  -7   8   0      214.73      257.32     28.74 o
  -6   8   0      167.11      183.93     21.28 o
  -5   8   0        1.16        4.72      6.83 o
  -4   8   0       43.77       42.55      8.93 o
  -3   8   0      762.24      748.97     31.83 o
  -2   8   0     1024.95      991.66     69.10 o
  -1   8   0      621.42      614.86     42.39 o
   0   8   0     2038.76     2140.31     88.87 o
   1   8   0      621.79      587.82     51.11 o
   2   8   0       33.36       34.64     10.85 o
   3   8   0       68.85       73.06     12.61 o
   4   8   0      169.33      189.35     13.61 o
   5   8   0       11.43       27.03     21.95 o
   6   8   0        3.72        2.40     17.15 o
   7   8   0        8.96       26.84     40.23 o
   8   8   0       61.91      132.38     69.27 o
 -13   9   0       58.23       44.71     17.44 o
 -12   9   0      249.36      361.36     57.21 o
 -11   9   0      111.96      132.07     19.56 o
 -10   9   0       29.63       46.07     25.59 o
  -9   9   0      129.22      164.65     31.77 o
  -8   9   0       86.79       99.24     19.62 o
  -7   9   0       34.56       40.99      6.39 o
  -6   9   0      116.95      102.67      8.19 o
  -5   9   0      467.48      469.56     30.58 o
  -4   9   0      395.75      390.79     58.65 o
  -3   9   0     1910.56     1810.05     80.03 o
  -2   9   0      679.67      687.80     19.39 o
  -1   9   0     2914.87     2840.65    103.85 o
   0   9   0       51.29       49.54     11.81 o
   1   9   0      719.33      756.90     48.95 o
   2   9   0      409.99      433.79     67.80 o
   3   9   0      405.20      407.58     43.11 o
   4   9   0       95.83       84.14     23.35 o
   5   9   0       21.91       22.60     12.55 o
   6   9   0       18.44       -5.24     38.37 o
   7   9   0       72.92      166.03     25.68 o
 -13  10   0       74.68       60.05     37.50 o
 -12  10   0       64.05       61.64     22.99 o
 -11  10   0       71.44      114.86     32.49 o
 -10  10   0        3.75      -15.04     11.52 o
  -9  10   0       55.60       61.56     10.87 o
  -8  10   0        2.87        8.81     12.46 o
  -7  10   0      178.52      155.10     14.66 o
  -6  10   0        2.36       10.86      7.71 o
  -5  10   0       25.59       28.95     24.05 o
  -4  10   0      212.08      245.70     28.84 o
  -3  10   0      516.45      412.99     35.79 o
  -2  10   0       17.60       15.63      5.90 o
  -1  10   0      491.94      487.31     39.31 o
   0  10   0        4.18       17.37      7.12 o
   1  10   0      304.46      297.72     17.37 o
   2  10   0       67.65       52.73     10.21 o
   3  10   0       46.30       65.54     12.31 o
   4  10   0       28.34       66.97     27.54 o
   5  10   0        4.04        0.70     13.33 o
   6  10   0        5.25       11.37     16.93 o
 -12  11   0        0.14       11.51     16.18 o
 -11  11   0        1.36        4.71     16.19 o
 -10  11   0       66.55       44.97     14.10 o
  -9  11   0       20.82        1.56      6.61 o
  -8  11   0       10.21      -11.52      7.68 o
  -7  11   0      364.01      414.37     33.21 o
  -6  11   0        5.64       -5.19      7.32 o
  -5  11   0      132.26      164.52     45.38 o
  -4  11   0        0.07       -7.13     12.03 o
  -3  11   0      138.15      157.77     25.80 o
  -2  11   0       21.14        7.03     12.43 o
  -1  11   0        2.68       16.66      6.98 o
   0  11   0       57.73       74.61     18.37 o
   1  11   0      105.74      126.27     77.27 o
   2  11   0      131.06      213.82     28.11 o
   3  11   0       35.80       36.90     29.83 o
   4  11   0       94.99       95.16     30.41 o
   5  11   0       88.88       48.00     17.19 o
 -11  12   0       56.22       80.98     45.64 o
 -10  12   0       81.07      109.13     22.27 o
  -9  12   0        1.82       -3.16     16.01 o
  -8  12   0      175.61      174.98     20.80 o
  -7  12   0        1.21        5.32     10.94 o
  -6  12   0       16.50       20.74     18.76 o
  -5  12   0        4.97       -4.91      7.18 o
  -4  12   0        6.90        6.89      7.68 o
  -3  12   0       14.39       11.02     12.12 o
  -2  12   0       73.50      126.66     17.33 o
  -1  12   0       15.96       19.19     18.58 o
   0  12   0      223.94      264.30     36.61 o
   1  12   0      101.10      146.36     91.12 o
   2  12   0      183.96      195.45     57.68 o
   3  12   0        0.20       26.57     24.60 o
   4  12   0        4.47       38.99     27.88 o
 -10  13   0       83.27       95.18     24.95 o
  -9  13   0       24.42       26.57     13.17 o
  -8  13   0       79.11       91.19     33.65 o
  -7  13   0        8.03       71.30     36.81 o
  -6  13   0        1.13      -15.30     18.08 o
  -5  13   0       18.03       51.54     31.07 o
  -4  13   0       13.05        3.65     12.88 o
  -3  13   0       36.10       30.66     20.92 o
  -2  13   0       33.57       19.02      8.95 o
  -1  13   0       40.51       31.10     12.98 o
   0  13   0      116.67      198.87     46.47 o
   1  13   0       11.02       23.54     40.57 o
   2  13   0       79.43       58.18     16.38 o
  -9  14   0       25.99       31.42     34.08 o
  -8  14   0      151.19      190.09     29.12 o
  -7  14   0       49.45       33.93     29.90 o
  -6  14   0       19.83       16.09     33.28 o
  -5  14   0        6.09       23.04     18.24 o
  -4  14   0        4.96       18.86     33.25 o
  -3  14   0      153.94      182.12     53.62 o
  -2  14   0        9.49       25.18     24.98 o
  -1  14   0       23.79       16.28     22.17 o
   0  14   0      167.55      150.45     34.43 o
  -5  15   0       10.47       41.99     22.81 o
   3 -15   1        0.09      -23.19     15.46 o
   4 -15   1       22.34       21.30     16.27 o
   5 -15   1        2.75        5.72     35.29 o
   6 -15   1        9.43        5.15     16.57 o
   0 -14   1       48.82       32.24     15.34 o
   1 -14   1       42.59       77.50     23.37 o
   2 -14   1        3.29       15.46     24.84 o
   3 -14   1        8.31       39.52     26.67 o
   4 -14   1       59.01       88.54     14.19 o
   5 -14   1       43.69       45.70     27.12 o
   6 -14   1        3.83       53.70     12.28 o
   7 -14   1        4.03       20.49     37.74 o
   8 -14   1        0.42       -4.42     11.35 o
   9 -14   1        3.44      -13.81     29.75 o
  -2 -13   1       10.39       -4.19     62.03 o
  -1 -13   1       94.77       42.44     13.43 o
   0 -13   1        4.07       15.34     19.65 o
   1 -13   1      113.93      179.67     41.96 o
   2 -13   1       13.22       -6.56     17.90 o
   3 -13   1      180.23      175.30     20.62 o
   4 -13   1       24.40       45.99     22.60 o
   5 -13   1       39.00       65.26     30.72 o
   6 -13   1        0.40      -11.77     10.08 o
   7 -13   1       21.11       15.12     19.62 o
   8 -13   1       16.38        0.01     18.92 o
   9 -13   1       18.34       17.65     11.19 o
  10 -13   1       21.78       -0.93     28.78 o
  -4 -12   1        0.29       -7.44     15.57 o
  -3 -12   1        9.45      -10.55     13.68 o
  -2 -12   1       42.62       56.42     14.94 o
  -1 -12   1      325.71      385.54     52.91 o
   0 -12   1       63.43       51.97     16.08 o
   1 -12   1      578.68      566.71     36.61 o
   2 -12   1       31.66       18.23     12.46 o
   3 -12   1      118.13      144.58     23.87 o
   4 -12   1       36.72       26.24     18.30 o
   5 -12   1       59.54       56.12     10.16 o
   6 -12   1       15.78       19.54     12.18 o
   7 -12   1       17.86       -3.23     13.72 o
   8 -12   1        0.46       13.89     14.14 o
   9 -12   1      112.55      103.42     29.59 o
  10 -12   1        1.57       -0.62     13.41 o
  11 -12   1       73.07       72.75     48.87 o
  -5 -11   1        2.87       76.49     78.99 o
  -4 -11   1       24.92       10.47     15.35 o
  -3 -11   1      154.53      151.82     37.43 o
  -2 -11   1        0.86      -19.90     13.26 o
  -1 -11   1      431.42      432.13     27.44 o
   0 -11   1       53.51       45.41      9.09 o
   1 -11   1      160.08      194.70     12.97 o
   2 -11   1       41.30       41.65      5.95 o
   3 -11   1      128.20      117.13      8.57 o
   4 -11   1       23.95       -1.19      7.87 o
   5 -11   1       82.25       94.32     25.86 o
   6 -11   1        1.48        1.72      6.70 o
   7 -11   1       17.66        6.29      8.46 o
   8 -11   1        3.84       -8.35     11.76 o
   9 -11   1       10.85       16.61     18.07 o
  10 -11   1       66.46       42.67     12.74 o
  11 -11   1       33.74       70.27     15.84 o
  12 -11   1      222.48      202.59     31.93 o
  -6 -10   1       36.80       10.88     22.37 o
  -5 -10   1       12.18       22.65     12.20 o
  -4 -10   1       19.70       29.15     76.30 o
  -3 -10   1       20.31       26.00     34.89 o
  -2 -10   1      108.26      128.08     15.06 o
  -1 -10   1        8.07       -3.70      7.61 o
   0 -10   1      636.79      663.66     28.22 o
   1 -10   1      329.60      338.90     27.95 o
   2 -10   1      858.04      828.52     29.51 o
   3 -10   1        1.09        0.01      4.26 o
   4 -10   1        1.46       -2.61      6.14 o
   5 -10   1      229.94      236.93     39.69 o
   6 -10   1        3.38       -2.98      4.19 o
   7 -10   1       18.50       33.46     13.81 o
   8 -10   1       45.69       33.56     12.86 o
   9 -10   1        3.48       -8.09      7.93 o
  10 -10   1      173.34      200.21     24.78 o
  11 -10   1       13.37       25.10     17.88 o
  12 -10   1      200.68      121.85     20.55 o
  13 -10   1       55.08       33.86     22.64 o
  -7  -9   1        5.59       23.23     41.63 o
  -6  -9   1       86.57      104.29     17.91 o
  -5  -9   1        2.16      -16.79     11.19 o
  -4  -9   1       53.53       99.18     24.86 o
  -3  -9   1        0.05       20.04      8.62 o
  -2  -9   1       50.94       61.24     19.46 o
  -1  -9   1      144.32      133.48      8.30 o
   0  -9   1      620.18      718.45     25.38 o
   1  -9   1      229.78      222.01     19.13 o
   2  -9   1      567.26      526.45     26.48 o
   3  -9   1     1256.29     1158.28     34.02 o
   4  -9   1      413.37      424.26     13.12 o
   5  -9   1      716.76      685.93     29.70 o
   6  -9   1      362.46      395.95     19.18 o
   7  -9   1        0.85       11.84      5.70 o
   8  -9   1       90.50       74.33     21.53 o
   9  -9   1        0.08       -9.97      6.65 o
  10  -9   1       88.59       83.09     10.49 o
  11  -9   1       44.80       38.83     25.75 o
  12  -9   1        6.47       -5.99     22.15 o
  13  -9   1      123.89       72.06     21.39 o
  -8  -8   1      123.87      103.93     22.00 o
  -7  -8   1       56.14       45.89     51.75 o
  -6  -8   1      138.29      121.91     15.97 o
  -5  -8   1        0.61       -6.02      8.31 o
  -4  -8   1      193.77      282.80     26.20 o
  -3  -8   1       77.57       75.67     12.65 o
  -2  -8   1       35.18       44.00      7.79 o
  -1  -8   1       10.38       19.35      8.46 o
   0  -8   1     1919.65     1889.28     56.98 o
   1  -8   1      250.08      208.35     12.40 o
   2  -8   1      311.05      300.16     12.24 o
   3  -8   1        1.92        5.65      3.97 o
   4  -8   1        1.87       -0.26      4.76 o
   5  -8   1        0.66        8.51      4.05 o
   6  -8   1       19.57       13.06      6.43 o
   7  -8   1       88.03      121.66     15.54 o
   8  -8   1      136.31      139.50     27.99 o
   9  -8   1       99.50      112.19     15.47 o
  10  -8   1      240.75      158.13     54.17 o
  11  -8   1      622.86      689.18     99.23 o
  12  -8   1        0.02       -0.15     13.77 o
  13  -8   1      229.58      298.40     55.13 o
  -9  -7   1      234.66      171.82     29.85 o
  -8  -7   1       52.64       48.92     13.72 o
  -7  -7   1       36.00       88.17     28.18 o
  -6  -7   1      188.89      207.37     16.08 o
  -5  -7   1      106.43       93.44     16.36 o
  -4  -7   1       49.23       80.13     16.03 o
  -3  -7   1        0.16       -5.88      6.00 o
  -2  -7   1       12.92       12.23      3.66 o
  -1  -7   1     1195.63     1208.78     46.30 o
   0  -7   1      362.27      401.92     25.67 o
   1  -7   1      259.45      244.31     20.25 o
   2  -7   1      414.18      435.62     25.43 o
   3  -7   1      267.04      272.18     13.38 o
   4  -7   1       93.01       96.41      7.30 o
   5  -7   1      613.76      586.98     31.12 o
   6  -7   1       60.24       56.64     12.30 o
   7  -7   1      170.46      147.38     17.76 o
   8  -7   1      270.47      253.82     34.98 o
   9  -7   1     1145.12     1061.98    101.27 o
  10  -7   1       26.54       28.61     33.83 o
  11  -7   1      179.27      231.70     25.48 o
  12  -7   1        0.76       39.76     22.64 o
  13  -7   1      261.46      372.16     31.79 o
 -10  -6   1        1.35      -18.85     16.62 o
  -9  -6   1      169.39      189.12     57.24 o
  -8  -6   1        0.22       -1.11     15.64 o
  -7  -6   1       62.42       92.94     15.12 o
  -6  -6   1       33.79       17.48      6.20 o
  -5  -6   1      123.83      114.29      8.06 o
  -4  -6   1       15.67        6.82      7.52 o
  -3  -6   1       27.77       35.97     11.74 o
  -2  -6   1       67.71       55.73      9.79 o
  -1  -6   1       86.78       70.15      6.61 o
   0  -6   1       53.80       75.18      6.62 o
   1  -6   1      399.20      366.91     21.82 o
   2  -6   1      922.71      971.95     44.12 o
   3  -6   1      587.95      473.62     23.19 o
   4  -6   1      297.01      317.48     10.81 o
   5  -6   1      229.44      225.03     12.55 o
   6  -6   1       14.32       19.07      4.12 o
   7  -6   1       21.97       30.02     11.55 o
   8  -6   1       15.75       -0.28      9.06 o
   9  -6   1      224.92      238.65     17.47 o
  10  -6   1        0.05       -7.76     15.11 o
  11  -6   1       30.06       -1.42     25.76 o
  12  -6   1      136.15      244.34     23.52 o
  13  -6   1      137.43      176.34     40.79 o
 -11  -5   1      220.20      215.65     39.76 o
 -10  -5   1       69.16      143.71     28.08 o
  -9  -5   1      311.10      306.01     32.89 o
  -8  -5   1       54.99       42.53     12.03 o
  -7  -5   1      926.02      956.41     37.49 o
  -6  -5   1       65.92       46.38      7.15 o
  -5  -5   1       11.87       11.84      7.91 o
  -4  -5   1       64.96      108.31     10.13 o
  -3  -5   1       26.21       28.08      3.28 o
  -2  -5   1       78.30      101.60      9.89 o
  -1  -5   1      135.63      146.83      8.53 o
   0  -5   1      665.05      633.78     14.61 o
   1  -5   1     1242.31     1209.68     45.59 o
   2  -5   1      469.19      595.63     24.69 o
   3  -5   1     2315.38     2491.87     92.46 o
   4  -5   1     1380.71     1322.67     56.38 o
   5  -5   1      167.34      173.80     10.27 o
   6  -5   1      103.57       81.47      5.25 o
   7  -5   1      157.28      172.79     17.12 o
   8  -5   1        7.73       15.46     20.87 o
   9  -5   1        0.41        9.14     13.30 o
  10  -5   1        3.13        8.23     12.57 o
  11  -5   1        0.44        0.81     18.76 o
  12  -5   1      149.99      144.25     20.33 o
  13  -5   1       41.84       65.04     24.83 o
 -11  -4   1      104.90       76.97     28.27 o
 -10  -4   1      193.37      208.25     15.63 o
  -9  -4   1      156.84      159.44     13.15 o
  -8  -4   1     1232.35     1259.05     35.68 o
  -7  -4   1      372.72      336.51     17.71 o
  -6  -4   1      926.69      928.49     35.27 o
  -5  -4   1       42.04       28.51      7.00 o
  -4  -4   1      137.87      156.38     11.85 o
  -3  -4   1      144.37      140.71      5.75 o
  -2  -4   1      789.08      814.85     22.79 o
  -1  -4   1      308.65      326.41      6.86 o
   0  -4   1     1098.58     1012.74     26.07 o
   1  -4   1     1367.82     1366.50     41.13 o
   2  -4   1      131.47       95.58      4.23 o
   3  -4   1       79.07       92.77      8.12 o
   4  -4   1        0.31       -0.41      2.00 o
   5  -4   1      112.76      115.56      8.26 o
   6  -4   1      267.88      259.55     19.14 o
   7  -4   1       59.09       55.86      4.70 o
   8  -4   1       35.84       54.40     35.32 o
   9  -4   1        2.90       -4.52      9.35 o
  10  -4   1        8.61      -16.05     10.70 o
  11  -4   1        3.72       14.87     12.40 o
  12  -4   1       55.85      103.07     19.81 o
  13  -4   1        1.56       -0.43     24.27 o
 -12  -3   1        0.67        8.02     12.95 o
 -11  -3   1        5.90      -15.50     10.33 o
 -10  -3   1      255.97      220.40     37.20 o
  -9  -3   1       34.65       44.76     15.20 o
  -8  -3   1      641.64      588.49     40.40 o
  -7  -3   1      117.09      131.37      9.57 o
  -6  -3   1      170.89      178.57      7.92 o
  -5  -3   1      305.47      327.08     19.96 o
  -4  -3   1       37.41       41.96      3.83 o
  -3  -3   1      624.20      672.76     27.07 o
  -2  -3   1     1593.30     1642.21     41.32 o
  -1  -3   1       69.67       77.74      3.35 o
   0  -3   1     5100.84     4843.35     86.05 o
   1  -3   1      235.89      242.24      8.09 o
   2  -3   1     1985.75     1802.63     77.18 o
   3  -3   1       27.10       25.40      3.17 o
   4  -3   1       14.46        8.25      3.70 o
   5  -3   1       87.09      102.09     11.90 o
   6  -3   1      369.90      425.13     29.07 o
   7  -3   1        3.50       -6.28      6.83 o
   8  -3   1      196.02      288.13     18.20 o
   9  -3   1      125.64      198.16     19.13 o
  10  -3   1      171.63      140.82     37.08 o
  11  -3   1        3.20      -17.39     14.37 o
  12  -3   1       44.84      116.95     41.22 o
  13  -3   1       17.62       25.23     17.55 o
 -12  -2   1        6.25        6.61     28.15 o
 -11  -2   1       12.99      -18.13     19.37 o
 -10  -2   1       31.97       33.06     17.10 o
  -9  -2   1       18.44       18.80     12.44 o
  -8  -2   1     1102.78     1034.56     32.89 o
  -7  -2   1     1145.51     1020.89     52.94 o
  -6  -2   1      171.24      167.59     39.95 o
  -5  -2   1     1317.47     1443.73     63.74 o
  -4  -2   1      578.91      679.86     15.17 o
  -3  -2   1      194.24      210.92     16.56 o
  -2  -2   1     4013.16     4101.32    180.52 o
  -1  -2   1      532.38      538.30     17.82 o
   0  -2   1     8349.43     6784.37   1046.52 o
   1  -2   1     4516.48     3079.57    610.62 o
   2  -2   1     8877.32     8401.02    269.32 o
   3  -2   1      916.11      896.43     43.03 o
   4  -2   1       95.93       72.94      4.93 o
   5  -2   1     2520.27     2610.85    174.68 o
   6  -2   1       18.67       18.73      4.93 o
   7  -2   1      169.26      172.99     55.73 o
   8  -2   1       39.44       40.10      5.70 o
   9  -2   1      193.46      166.61     21.43 o
  10  -2   1        8.66       15.49     11.76 o
  11  -2   1       91.78       65.67     43.31 o
  12  -2   1        3.05      -27.44     18.29 o
  13  -2   1      204.42      268.23     34.73 o
 -12  -1   1       29.63       28.58     30.58 o
 -11  -1   1        6.67       -9.78     10.94 o
 -10  -1   1       54.50      107.73     36.37 o
  -9  -1   1      590.33      552.74     26.25 o
  -8  -1   1      569.56      631.21     71.27 o
  -7  -1   1      548.86      525.49     40.32 o
  -6  -1   1      532.41      483.44     13.96 o
  -5  -1   1       43.54       48.95      6.67 o
  -4  -1   1      153.53      169.48     10.03 o
  -3  -1   1       13.78       26.66      5.31 o
  -2  -1   1       17.06       25.23      3.09 o
   2  -1   1     2970.79     2732.29    167.13 o
   3  -1   1      402.83      313.76     23.23 o
   4  -1   1      132.74      108.27     12.82 o
   5  -1   1      850.73      833.31     66.06 o
   6  -1   1       38.04       33.40      5.60 o
   7  -1   1      108.51       94.44     16.99 o
   8  -1   1       75.81       53.62     15.96 o
   9  -1   1      342.96      282.49     40.80 o
  10  -1   1        2.44        0.45     19.42 o
  11  -1   1      225.09      165.01     70.60 o
  12  -1   1       21.46       24.49     16.25 o
  13  -1   1      138.72      207.48     85.67 o
 -13   0   1       11.42       -9.35     24.90 o
 -12   0   1       24.83       34.21     17.18 o
 -11   0   1        5.50       17.25     41.83 o
 -10   0   1       38.59       50.96     44.21 o
  -9   0   1     1471.43     1501.09    161.42 o
  -8   0   1       14.01       17.70      6.76 o
  -7   0   1      830.11      697.56     66.41 o
  -6   0   1        0.33        1.41      5.98 o
  -5   0   1      442.52      416.26     33.53 o
  -4   0   1      106.92      119.45     13.79 o
  -3   0   1      296.64      346.78     18.55 o
  -2   0   1    10662.14     8493.41   1237.15 o
   0   0   1       77.68       -0.13      0.54 o
   2   0   1     1104.57     1089.68     65.21 o
   3   0   1     3093.26     3397.48    224.50 o
   4   0   1     2144.44     2339.88     92.49 o
   5   0   1     1528.36     1563.21    154.16 o
   6   0   1      631.35      616.38     26.03 o
   7   0   1        0.33        4.62      7.46 o
   8   0   1        0.15        1.64     16.20 o
   9   0   1       58.04       54.04     10.78 o
  10   0   1       17.11       42.28     13.36 o
  11   0   1      116.60      150.03     35.31 o
  12   0   1       41.55      133.94     21.53 o
 -13   1   1        6.65        3.77     16.69 o
 -12   1   1       27.39       13.12     14.60 o
 -11   1   1      284.90      317.84     73.58 o
 -10   1   1      159.95      163.18     53.58 o
  -9   1   1      951.39     1034.02     39.91 o
  -8   1   1      257.89      261.13     50.39 o
  -7   1   1     1595.50     1543.00    122.32 o
  -6   1   1        0.12        3.72      4.30 o
  -5   1   1     1521.10     1492.20    104.95 o
  -4   1   1      663.97      636.32     51.63 o
  -3   1   1     2486.77     2463.82    109.10 o
  -2   1   1     3297.02     2644.99    287.91 o
   0   1   1        3.51       -0.06      1.03 o
   1   1   1      945.19      849.31    162.95 o
   2   1   1     2555.50     2781.19     46.24 o
   3   1   1     1465.86     1459.64     58.48 o
   4   1   1       44.75       58.61     10.46 o
   5   1   1       18.45       49.14      8.44 o
   6   1   1       39.94       40.52     17.59 o
   7   1   1      277.34      257.78     21.56 o
   8   1   1       12.24       14.66      6.72 o
   9   1   1      252.22      253.97     24.76 o
  10   1   1      309.09      440.06     29.83 o
  11   1   1        8.05       -3.53     19.94 o
  12   1   1       49.56        2.27     20.94 o
 -13   2   1       26.37       60.67     34.88 o
 -12   2   1        6.42        7.86     14.29 o
 -11   2   1       89.75      145.71     18.69 o
 -10   2   1      124.36       73.13     38.96 o
  -9   2   1      168.15      161.85     37.47 o
  -8   2   1     1004.04     1043.89     55.73 o
  -7   2   1     1494.68     1397.28    134.60 o
  -6   2   1      235.97      202.44      8.71 o
  -5   2   1      179.84      213.61     28.62 o
  -4   2   1        0.27        3.57      1.96 o
  -3   2   1        1.99       13.16      2.81 o
  -2   2   1     1658.16     1593.15     57.15 o
  -1   2   1      952.08      875.31    104.83 o
   0   2   1     3478.66     3315.30    118.37 o
   1   2   1     8180.59     8277.89    259.83 o
   2   2   1      162.93      206.53     12.00 o
   3   2   1      615.65      624.89     26.42 o
   4   2   1        0.16       12.39      5.23 o
   5   2   1      453.33      486.28     28.21 o
   6   2   1       29.53       45.19     14.20 o
   7   2   1        0.10       15.45      6.05 o
   8   2   1       57.98       31.18      6.88 o
   9   2   1        0.09       17.65      9.77 o
  10   2   1       60.93       58.39     13.24 o
  11   2   1       27.45       48.48     13.04 o
  12   2   1       74.69       67.99     19.00 o
 -13   3   1       87.22       85.04     25.34 o
 -12   3   1       12.76       25.04     44.51 o
 -11   3   1      192.85      151.37     19.22 o
 -10   3   1      301.61      297.49     54.31 o
  -9   3   1      213.00      250.30     23.00 o
  -8   3   1      657.90      673.24    104.13 o
  -7   3   1     1866.11     1875.49    117.10 o
  -6   3   1      121.93      133.34     16.55 o
  -5   3   1      260.13      250.38     21.29 o
  -4   3   1      818.60      930.60     63.16 o
  -3   3   1       19.44       40.07      6.65 o
  -2   3   1       17.89       20.72      2.88 o
  -1   3   1      871.78      826.72     16.30 o
   0   3   1      768.10      753.41     24.92 o
   1   3   1     2461.81     2512.00     74.02 o
   2   3   1      221.42      204.02     19.61 o
   3   3   1      271.99      288.24     22.36 o
   4   3   1     1188.08     1254.84     40.82 o
   5   3   1      134.15      152.36      9.31 o
   6   3   1      299.33      239.55     10.73 o
   7   3   1       32.49        4.72      5.58 o
   8   3   1        4.64       10.84      7.50 o
   9   3   1        2.74       10.57     14.63 o
  10   3   1       24.68       -7.06     10.34 o
  11   3   1        0.42       27.87     17.79 o
 -14   4   1       56.60       53.03     27.67 o
 -13   4   1       49.09       56.96     18.83 o
 -12   4   1      212.17      211.71     32.95 o
 -11   4   1       31.66       17.76     12.48 o
 -10   4   1      843.47      753.97     36.74 o
  -9   4   1        5.50       34.07     33.92 o
  -8   4   1     2346.24     2345.79    129.29 o
  -7   4   1        0.41        5.66      7.41 o
  -6   4   1      458.53      420.93     33.63 o
  -5   4   1      230.17      241.78     16.15 o
  -4   4   1       35.35       30.69      4.24 o
  -3   4   1      634.38      749.23     29.51 o
  -2   4   1     1013.54     1095.58     46.54 o
  -1   4   1      435.52      463.20     39.57 o
   0   4   1     1215.95     1219.16     46.08 o
   1   4   1      252.97      301.22     19.25 o
   2   4   1      933.17      927.50     20.96 o
   3   4   1       59.67       50.93      5.05 o
   4   4   1        6.54        9.02      4.58 o
   5   4   1       15.75       10.74      5.29 o
   6   4   1      328.60      375.65     39.45 o
   7   4   1       19.70       10.54     13.26 o
   8   4   1       35.24       22.94      8.74 o
   9   4   1       26.54       17.57     20.57 o
  10   4   1        4.44      -12.95     11.86 o
  11   4   1       31.38       17.51     19.88 o
 -14   5   1       14.60      -16.78     20.27 o
 -13   5   1        6.07       14.41     17.38 o
 -12   5   1      232.49      334.27     31.39 o
 -11   5   1      160.22      133.18     26.42 o
 -10   5   1      426.85      502.30     33.13 o
  -9   5   1      827.10      868.75     90.97 o
  -8   5   1      395.50      444.95     47.71 o
  -7   5   1     1884.74     1686.92    147.40 o
  -6   5   1       47.88       53.09      9.23 o
  -5   5   1      774.83      812.73     45.28 o
  -4   5   1       37.83       29.14      3.07 o
  -3   5   1     1127.10     1222.96     36.33 o
  -2   5   1      112.04      121.10     15.58 o
  -1   5   1        2.36        4.21      2.17 o
   0   5   1      300.53      338.08     18.57 o
   1   5   1      148.55      134.73     10.07 o
   2   5   1      417.21      381.47     14.60 o
   3   5   1        3.06       -4.87      5.78 o
   4   5   1      139.52      127.28     15.29 o
   5   5   1       83.99       91.37      9.89 o
   6   5   1      301.03      308.90     21.80 o
   7   5   1       37.61       47.49      9.86 o
   8   5   1        7.21        9.91      8.21 o
   9   5   1        0.40      -20.08     20.65 o
  10   5   1       17.17        4.84     25.07 o
 -14   6   1        7.77       55.10     31.40 o
 -13   6   1        7.42       14.75     16.41 o
 -12   6   1      110.44       94.62     22.73 o
 -11   6   1       42.95       29.09     25.98 o
 -10   6   1        2.54       -2.46     18.72 o
  -9   6   1      602.16      626.64    102.40 o
  -8   6   1      204.33      225.44     51.73 o
  -7   6   1     1490.24     1448.37    103.36 o
  -6   6   1        0.05        3.61      5.75 o
  -5   6   1        3.30        2.22      2.85 o
  -4   6   1     1307.49     1454.63     63.13 o
  -3   6   1      201.61      220.78     10.71 o
  -2   6   1       36.52       41.83      4.64 o
  -1   6   1     1246.51     1174.58     26.31 o
   0   6   1       31.55       31.67      6.36 o
   1   6   1      708.80      653.12     25.30 o
   2   6   1       98.77       85.61     11.00 o
   3   6   1      223.22      200.79     21.78 o
   4   6   1        7.21       -3.60     14.18 o
   5   6   1      296.49      264.97     21.27 o
   6   6   1        0.06        0.05      9.21 o
   7   6   1       41.86        9.57     23.86 o
   8   6   1       27.78       47.38     18.46 o
   9   6   1       12.68       37.57     37.81 o
 -13   7   1        1.24       30.15     45.84 o
 -12   7   1        0.19       -7.02     27.42 o
 -11   7   1       91.84      104.82     33.59 o
 -10   7   1       20.18        1.12     27.95 o
  -9   7   1     1418.14     1385.86    119.84 o
  -8   7   1      246.36      204.36     19.14 o
  -7   7   1      445.75      403.80     28.83 o
  -6   7   1       94.22      124.20      8.28 o
  -5   7   1      131.96      134.63     11.75 o
  -4   7   1      329.12      260.37     23.25 o
  -3   7   1       63.28       59.11      7.97 o
  -2   7   1       62.66       68.69      8.73 o
  -1   7   1     1810.71     1819.66     73.00 o
   0   7   1        3.59       -6.12      4.44 o
   1   7   1     1175.47     1178.90     46.51 o
   2   7   1      303.94      313.87     14.20 o
   3   7   1       28.05       62.46     17.30 o
   4   7   1        1.81       -6.44     10.48 o
   5   7   1       47.46       55.57     18.49 o
   6   7   1       22.59        5.75     23.23 o
   7   7   1       58.90       80.58     25.97 o
   8   7   1        0.82       16.30     14.38 o
   9   7   1        0.01       13.39     18.47 o
 -13   8   1       39.10       36.44     25.61 o
 -12   8   1       18.79      -17.45     21.52 o
 -11   8   1      153.27      210.31     52.79 o
 -10   8   1       14.01       18.56     30.04 o
  -9   8   1      485.41      519.76     31.59 o
  -8   8   1      461.03      469.89     40.93 o
  -7   8   1      977.65     1048.50     63.60 o
  -6   8   1       83.74       81.65      5.67 o
  -5   8   1      865.16      908.81     44.69 o
  -4   8   1        0.28       -7.41      4.94 o
  -3   8   1      157.72      159.50     15.14 o
  -2   8   1       20.62        9.42      3.80 o
  -1   8   1      386.59      383.14     22.09 o
   0   8   1      178.95      150.48     13.61 o
   1   8   1      648.85      663.64     65.92 o
   2   8   1      316.80      272.73     37.81 o
   3   8   1      156.46      173.01     36.86 o
   4   8   1        0.16        8.57     12.14 o
   5   8   1        0.07       11.40     30.21 o
   6   8   1        0.27        5.99     44.55 o
   7   8   1        7.00      -35.72     23.82 o
   8   8   1        7.50      -22.99     23.04 o
 -13   9   1        3.82       -1.98     40.57 o
 -12   9   1       53.53       49.43     34.20 o
 -11   9   1       26.86       22.88     13.81 o
 -10   9   1      375.37      434.29     37.21 o
  -9   9   1        1.20       33.79      6.67 o
  -8   9   1      159.27      185.34     15.32 o
  -7   9   1      774.19      736.20     57.02 o
  -6   9   1       13.86       27.95      9.59 o
  -5   9   1       64.09       59.21     18.93 o
  -4   9   1        8.66        7.11      7.63 o
  -3   9   1      163.95      157.14     18.46 o
  -2   9   1       26.33       24.43      6.78 o
  -1   9   1       96.38       91.97      9.30 o
   0   9   1     1581.89     1584.55     67.50 o
   1   9   1        9.75        4.38     13.71 o
   2   9   1      123.91      100.75     13.15 o
   3   9   1        6.30       10.62     14.58 o
   4   9   1       67.22       56.27     37.13 o
   5   9   1       47.39      110.68     37.45 o
   6   9   1       69.04       42.63     27.06 o
   7   9   1        3.23        2.60     37.35 o
 -13  10   1        0.06      -15.40     22.58 o
 -12  10   1       66.56       79.66     15.58 o
 -11  10   1       33.24       13.74     15.07 o
 -10  10   1      188.20      236.56     21.04 o
  -9  10   1       31.16       47.61     11.06 o
  -8  10   1      344.87      343.57     34.78 o
  -7  10   1       69.41       67.43     10.31 o
  -6  10   1      296.82      247.23     28.83 o
  -5  10   1        6.96       15.94     12.15 o
  -4  10   1      106.01      105.30     22.73 o
  -3  10   1       21.41       22.16      6.52 o
  -2  10   1       38.81       26.80      5.94 o
  -1  10   1        9.20       15.94     10.31 o
   0  10   1      137.92      117.40     27.90 o
   1  10   1      254.71      348.35     63.72 o
   2  10   1       66.89       44.96      9.86 o
   3  10   1       12.91       10.93     36.18 o
   4  10   1       41.41       81.60     53.01 o
   5  10   1       12.04      -19.83     13.22 o
   6  10   1       19.25       26.33     71.56 o
 -12  11   1       64.26       65.07     17.81 o
 -11  11   1       43.73       72.66     20.13 o
 -10  11   1      216.23      263.43     90.54 o
  -9  11   1       67.91       70.67      9.86 o
  -8  11   1      225.34      183.06     16.53 o
  -7  11   1        2.04       20.68      8.40 o
  -6  11   1      257.86      212.03     20.95 o
  -5  11   1        0.35        2.90     13.58 o
  -4  11   1       68.08       59.20     19.47 o
  -3  11   1        0.17       -6.34     13.21 o
  -2  11   1       46.92       51.49     10.96 o
  -1  11   1       17.40      -13.26     14.23 o
   0  11   1        1.46       -1.07     12.64 o
   1  11   1       68.97       54.22     15.11 o
   2  11   1       62.89       45.14     35.54 o
   3  11   1       34.44       23.62     24.46 o
   4  11   1       32.87       72.78     20.34 o
   5  11   1        7.27       41.56     19.84 o
 -11  12   1       87.77       72.36     15.15 o
 -10  12   1       89.95      116.24     15.85 o
  -9  12   1       98.29      116.28     19.85 o
  -8  12   1      112.96      143.87     19.60 o
  -7  12   1      197.85      214.87     30.25 o
  -6  12   1       53.16       59.31     19.26 o
  -5  12   1       36.55       51.55     10.29 o
  -4  12   1       28.73       43.00     11.84 o
  -3  12   1        2.18        4.76     15.02 o
  -2  12   1       51.84       77.14     64.68 o
  -1  12   1       42.60       60.09     15.90 o
   0  12   1       45.51       41.38     13.65 o
   1  12   1       36.70       66.39     22.36 o
   2  12   1       86.16      178.83     76.67 o
   3  12   1       13.24       28.37     75.38 o
 -10  13   1       16.29      -10.17     17.32 o
  -9  13   1      183.36      173.47     36.71 o
  -8  13   1       10.54        9.88     15.57 o
  -7  13   1      104.60       71.08     17.85 o
  -6  13   1       37.52       98.27     49.60 o
  -5  13   1        1.08      -17.27     11.51 o
  -4  13   1       10.84       37.67     24.92 o
  -3  13   1        2.16       -4.63     11.12 o
  -2  13   1        5.85      -18.75     12.50 o
  -1  13   1       17.47       14.89     14.90 o
   0  13   1       11.29       22.68     35.78 o
   1  13   1       51.65       39.87     18.03 o
  -8  14   1       72.52      143.59     18.15 o
  -7  14   1      122.46      157.44     46.24 o
  -6  14   1       81.01       71.08     46.19 o
  -5  14   1       35.91       24.03     23.88 o
  -4  14   1       31.54        7.26     34.10 o
  -3  14   1       10.09       21.67     20.31 o
  -2  14   1        0.52        6.99     26.84 o
  -1  14   1       29.79       32.12     18.98 o
   3 -15   2      101.39       68.05     15.39 o
   4 -15   2       37.77       39.67     16.05 o
   5 -15   2      269.28      344.72     48.27 o
   6 -15   2       18.10       36.09     28.37 o
   7 -15   2      112.88      139.46     23.59 o
   0 -14   2       34.60       38.94     22.16 o
   1 -14   2       67.44       78.01     12.83 o
   2 -14   2      138.72      196.63     20.52 o
   3 -14   2      107.62      123.69     27.70 o
   4 -14   2      167.36      196.86     23.70 o
   5 -14   2       35.51       84.52     14.47 o
   6 -14   2      166.31      213.43     26.31 o
   7 -14   2       20.24       20.02     13.58 o
   8 -14   2       71.94       68.13     26.04 o
   9 -14   2        1.40       34.76     40.27 o
  -2 -13   2        5.23      106.85     33.23 o
  -1 -13   2       11.53       42.69     19.39 o
   0 -13   2      150.44      180.40     19.19 o
   1 -13   2       46.72       42.92     23.15 o
   2 -13   2      183.36      209.36     30.56 o
   3 -13   2       51.87       77.69     13.11 o
   4 -13   2      223.31      253.58     48.45 o
   5 -13   2        3.84       17.13     25.92 o
   6 -13   2        5.66       -6.21     12.15 o
   7 -13   2       37.83       69.08     24.35 o
   8 -13   2        1.88       14.11     13.89 o
   9 -13   2       47.29       60.16     17.13 o
  10 -13   2       38.98       30.49     52.11 o
  -4 -12   2        0.20      -10.77     47.62 o
  -3 -12   2        1.04       -3.22     19.72 o
  -2 -12   2       80.37      117.15     56.66 o
  -1 -12   2        0.24       37.88     12.28 o
   0 -12   2      392.82      463.51     21.11 o
   1 -12   2        1.28       21.33      8.02 o
   2 -12   2      265.76      281.74     28.43 o
   3 -12   2       90.16       70.34     11.07 o
   4 -12   2       57.01       73.97     20.42 o
   5 -12   2       60.55       60.70     15.74 o
   6 -12   2       12.75       25.10      9.54 o
   7 -12   2      116.03      127.97     26.87 o
   8 -12   2       11.90       11.08     17.52 o
   9 -12   2        1.13        2.17     17.09 o
  10 -12   2        8.62      -17.02     12.90 o
  11 -12   2       13.59        9.81     16.03 o
  -6 -11   2        4.95        0.29     21.15 o
  -5 -11   2        3.92      -11.81     14.61 o
  -4 -11   2        6.65       30.68     26.45 o
  -3 -11   2       66.11      114.35     25.65 o
  -2 -11   2       74.75       76.83     13.02 o
  -1 -11   2       16.11       11.11     15.49 o
   0 -11   2      351.95      354.38     56.14 o
   1 -11   2      197.60      201.02     35.09 o
   2 -11   2      391.89      397.58     34.74 o
   3 -11   2       32.99       35.47     11.54 o
   4 -11   2       67.51       98.18     25.03 o
   5 -11   2      215.00      225.25     37.61 o
   6 -11   2        6.31      -12.28      8.19 o
   7 -11   2      280.14      297.74     23.86 o
   8 -11   2        1.85        3.83      7.71 o
   9 -11   2        9.51       -0.96     12.61 o
  10 -11   2        1.16      -18.84     17.75 o
  11 -11   2        0.21        6.05     18.66 o
  12 -11   2        0.04       -4.46     13.16 o
  -7 -10   2       77.45       52.20     43.16 o
  -6 -10   2       26.21       56.59     18.45 o
  -5 -10   2      186.38      194.01     20.11 o
  -4 -10   2       29.19       91.40     22.78 o
  -3 -10   2      253.83      270.38     39.49 o
  -2 -10   2      152.98      124.25     10.59 o
  -1 -10   2      146.25      147.00     13.30 o
   0 -10   2       91.38       75.19      8.64 o
   1 -10   2       54.06       50.72      6.85 o
   2 -10   2      169.38      179.83     14.43 o
   3 -10   2      392.65      355.96     27.52 o
   4 -10   2      844.08      757.82     23.79 o
   5 -10   2     1657.57     1489.64     96.27 o
   6 -10   2      391.04      323.70     36.88 o
   7 -10   2      206.76      177.01     22.51 o
   8 -10   2       13.43       -4.16     18.53 o
   9 -10   2       91.17       57.75     23.34 o
  10 -10   2        1.34       -6.98     11.68 o
  11 -10   2        4.30       -8.67      9.30 o
  12 -10   2        9.65       36.00     23.28 o
  -8  -9   2        0.80       35.99     26.79 o
  -7  -9   2      120.48      105.69     23.89 o
  -6  -9   2        0.75       27.94     16.03 o
  -5  -9   2      157.07      146.11     17.15 o
  -4  -9   2        7.42       -6.55     33.48 o
  -3  -9   2       76.12       71.57     12.61 o
  -2  -9   2       33.09       36.26     13.02 o
  -1  -9   2        6.86        5.70      4.35 o
   0  -9   2      210.09      242.51     14.38 o
   1  -9   2       45.98       56.62      8.48 o
   2  -9   2       96.36       81.42      9.03 o
   3  -9   2      107.97      116.16     18.25 o
   4  -9   2     1061.84      959.67     31.44 o
   5  -9   2      934.48     1054.00     65.41 o
   6  -9   2      313.51      335.39     12.14 o
   7  -9   2       16.60       42.50     12.10 o
   8  -9   2      121.16      155.61     12.10 o
   9  -9   2        1.96       -9.09      6.83 o
  10  -9   2      100.64      119.14     19.64 o
  11  -9   2       35.95       -5.02     22.67 o
  12  -9   2      169.25      133.41     33.43 o
  13  -9   2       55.51       67.92     21.80 o
  -9  -8   2       48.71       20.09     16.83 o
  -8  -8   2       44.05      102.13     21.25 o
  -7  -8   2      221.22      288.14     84.91 o
  -6  -8   2       63.46       19.59     16.06 o
  -5  -8   2      167.21      204.46     34.73 o
  -4  -8   2       52.90       63.91     24.76 o
  -3  -8   2       22.07       12.64     13.71 o
  -2  -8   2      134.59      133.42      9.88 o
  -1  -8   2        7.31       -0.77      5.79 o
   0  -8   2       71.93       86.61      8.37 o
   1  -8   2      911.46      941.47     26.37 o
   2  -8   2        5.66        3.81      2.92 o
   3  -8   2     1798.45     1702.54     40.79 o
   4  -8   2       22.58       12.78      7.99 o
   5  -8   2      643.41      596.24     24.50 o
   6  -8   2       66.32       51.42      9.39 o
   7  -8   2      298.35      299.73     28.83 o
   8  -8   2        1.43        9.02      9.25 o
   9  -8   2       97.10      110.23     25.50 o
  10  -8   2        1.93       -0.80     19.24 o
  11  -8   2       54.98       -5.34     20.33 o
  12  -8   2      284.58      250.64     32.04 o
  13  -8   2        4.59       36.73     34.99 o
  -9  -7   2       75.48       88.39     24.51 o
  -8  -7   2      239.97      274.55     35.54 o
  -7  -7   2      152.51      153.10     17.01 o
  -6  -7   2       27.21       66.25      9.14 o
  -5  -7   2      152.40      110.54      8.31 o
  -4  -7   2        9.52       -1.45     10.90 o
  -3  -7   2       99.70       98.28      9.43 o
  -2  -7   2       46.02       37.63      3.58 o
  -1  -7   2       41.89       48.07      5.86 o
   0  -7   2      401.49      441.88     11.04 o
   1  -7   2        4.77        1.26      2.85 o
   2  -7   2     1085.11     1145.24     27.86 o
   3  -7   2       17.49       24.76      4.40 o
   4  -7   2      623.00      581.99     41.39 o
   5  -7   2      179.65      222.75     13.21 o
   6  -7   2     1297.75     1350.76     62.34 o
   7  -7   2      219.09      228.32      9.92 o
   8  -7   2      290.93      277.16     27.07 o
   9  -7   2      115.64      144.04     18.57 o
  10  -7   2       28.19       14.95     14.74 o
  11  -7   2        7.38       -8.39     26.19 o
  12  -7   2      105.70       47.94     24.81 o
  13  -7   2       13.91       13.61     19.00 o
 -10  -6   2      105.27       27.84     15.35 o
  -9  -6   2        4.84       -3.81     14.29 o
  -8  -6   2      804.93      807.01     77.68 o
  -7  -6   2      210.30      185.01     22.22 o
  -6  -6   2      379.77      342.85     15.49 o
  -5  -6   2       19.37       24.67     12.08 o
  -4  -6   2        1.84        0.36      4.09 o
  -3  -6   2        3.31       -2.08      2.84 o
  -2  -6   2       22.59       21.32      3.91 o
  -1  -6   2      430.28      452.50     15.70 o
   0  -6   2     2845.64     3029.91     79.11 o
   1  -6   2       12.92       18.06      4.19 o
   2  -6   2     1390.85     1385.52     38.11 o
   3  -6   2       10.42       19.61      3.58 o
   4  -6   2      290.67      279.03     18.02 o
   5  -6   2      219.37      223.02     15.04 o
   6  -6   2      916.05      893.03     71.98 o
   7  -6   2        4.44       10.18      6.13 o
   8  -6   2      715.31      725.05    135.46 o
   9  -6   2       18.05       12.39      8.99 o
  10  -6   2       56.37       59.55     51.08 o
  11  -6   2       73.46       45.97     15.29 o
  12  -6   2       46.68        0.58     22.66 o
  13  -6   2       22.29      -10.09     18.93 o
 -11  -5   2       11.98       22.99     16.55 o
 -10  -5   2      140.34      173.31     48.66 o
  -9  -5   2       99.53      116.34     24.30 o
  -8  -5   2      550.01      617.93     58.57 o
  -7  -5   2        6.70        2.57      7.52 o
  -6  -5   2      281.49      348.58     18.75 o
  -5  -5   2      168.31      192.71     16.99 o
  -4  -5   2       47.05       65.88      7.25 o
  -3  -5   2       72.97       79.26      9.85 o
  -2  -5   2      222.38      229.97     14.07 o
  -1  -5   2       10.89        9.36      3.76 o
   0  -5   2     3981.16     4169.40    109.98 o
   1  -5   2     1085.04     1086.00     35.09 o
   2  -5   2      694.50      703.03     27.03 o
   3  -5   2      345.25      333.90     24.07 o
   4  -5   2      503.94      528.11     23.64 o
   5  -5   2      776.97      791.62     45.75 o
   6  -5   2      639.39      637.85     58.88 o
   7  -5   2      403.75      442.71     43.06 o
   8  -5   2      249.84      225.10     22.74 o
   9  -5   2       18.67       11.44      4.07 o
  10  -5   2       64.28       92.25     15.61 o
  11  -5   2       23.51       30.42     15.00 o
  12  -5   2       49.24       96.26     47.82 o
  13  -5   2       16.82       18.68     26.26 o
 -11  -4   2       22.31       20.37     19.44 o
 -10  -4   2      123.81      107.92     15.20 o
  -9  -4   2      207.86      194.05     39.33 o
  -8  -4   2      157.03      181.98     17.88 o
  -7  -4   2       95.26      127.42     12.02 o
  -6  -4   2       58.08       31.05      8.27 o
  -5  -4   2      101.59       99.12     14.78 o
  -4  -4   2       21.87       38.21      3.69 o
  -3  -4   2      962.61      959.67     27.69 o
  -2  -4   2     5113.26     5754.01    153.81 o
  -1  -4   2     1197.00     1221.13     46.23 o
   0  -4   2     7822.15     7929.60    521.18 o
   1  -4   2     2159.27     2195.02     43.25 o
   2  -4   2     3415.74     3456.03    139.34 o
   3  -4   2       40.06       70.36      5.86 o
   4  -4   2      235.44      264.52     20.82 o
   5  -4   2      262.28      230.22     18.20 o
   6  -4   2      105.54       88.51      6.77 o
   7  -4   2      875.72      827.18     43.77 o
   8  -4   2       21.98       -0.49      3.29 o
   9  -4   2      265.19      232.81     37.79 o
  10  -4   2      199.46      152.39     77.17 o
  11  -4   2       41.12       69.56     17.11 o
  12  -4   2      114.03      117.62     61.47 o
  13  -4   2      165.08      198.32     41.29 o
 -12  -3   2       16.90       49.20     54.09 o
 -11  -3   2       25.12       43.90     27.23 o
 -10  -3   2       69.57       91.56     25.65 o
  -9  -3   2      128.46      130.79     12.40 o
  -8  -3   2       45.44       53.69     10.83 o
  -7  -3   2        1.43        7.24      6.99 o
  -6  -3   2       42.86       44.69     16.09 o
  -5  -3   2        0.40       10.07      4.01 o
  -4  -3   2       35.33       39.61      5.97 o
  -3  -3   2       12.91       13.02      2.57 o
  -2  -3   2      234.80      222.77     12.09 o
  -1  -3   2     4750.06     4656.83    244.12 o
   0  -3   2       21.27       21.18      2.78 o
   1  -3   2     1669.03     1687.42     57.94 o
   2  -3   2      641.27      665.33     39.55 o
   3  -3   2     1384.01     1472.01     79.33 o
   4  -3   2     3205.94     3264.56    159.56 o
   5  -3   2     1016.89      931.78     55.57 o
   6  -3   2      166.75      214.81     17.71 o
   7  -3   2      173.40      216.49     50.41 o
   8  -3   2        9.96        9.55     11.50 o
   9  -3   2       24.75       18.87      9.37 o
  10  -3   2      271.53      319.07     23.62 o
  11  -3   2        0.36       21.47     15.72 o
  12  -3   2        0.12      -26.17     32.23 o
  13  -3   2      127.55      180.45     65.26 o
 -12  -2   2       23.26       -9.82     14.92 o
 -11  -2   2       62.64       53.54     14.92 o
 -10  -2   2       74.25       24.88     30.06 o
  -9  -2   2       98.11      100.73     10.89 o
  -8  -2   2       12.75       33.67      7.72 o
  -7  -2   2      864.82      881.25     49.94 o
  -6  -2   2       94.36       99.78      6.87 o
  -5  -2   2     1656.74     1595.16     56.19 o
  -4  -2   2      600.93      654.23     28.12 o
  -3  -2   2       87.15       98.48      8.63 o
  -2  -2   2     1002.90     1130.41     42.21 o
  -1  -2   2     9298.88     9106.03    501.67 o
   0  -2   2        7.83        9.02      2.58 o
   1  -2   2      884.89      815.85     59.77 o
   2  -2   2      100.54       92.51      4.40 o
   3  -2   2      327.72      257.91     19.13 o
   4  -2   2     3709.74     3920.78    163.31 o
   5  -2   2      519.16      470.39     36.78 o
   6  -2   2     1322.38     1221.46     70.87 o
   7  -2   2       18.68       10.10     17.06 o
   8  -2   2      195.59      208.86     18.42 o
   9  -2   2      138.87       78.53     35.57 o
  10  -2   2      127.79       97.20     29.07 o
  11  -2   2       27.68       24.86     15.47 o
  12  -2   2       40.20       88.63     27.95 o
  13  -2   2       26.36       60.53     21.36 o
 -13  -1   2        0.35       -2.14     23.50 o
 -12  -1   2        0.15      -29.58     20.98 o
 -11  -1   2        1.45        4.88     13.52 o
 -10  -1   2      136.55      139.35     17.20 o
  -9  -1   2      293.41      307.96     20.04 o
  -8  -1   2     1251.77     1205.14     82.19 o
  -7  -1   2     1655.21     1691.52     87.46 o
  -6  -1   2      168.47      188.48     20.80 o
  -5  -1   2     2656.89     2765.04    113.03 o
  -4  -1   2     1105.66     1090.93     75.64 o
  -3  -1   2      212.69      250.04     12.94 o
  -2  -1   2     2271.90     2306.12     88.18 o
  -1  -1   2     5983.71     3468.12    784.20 o
   1  -1   2      987.85      564.60    164.66 o
   3  -1   2     1837.46     2217.14    150.47 o
   4  -1   2     2756.31     2786.77    178.22 o
   5  -1   2      698.55      868.80     87.45 o
   6  -1   2      957.91      881.38     57.00 o
   7  -1   2      163.87      152.40     16.37 o
   8  -1   2      187.35      230.87     18.45 o
   9  -1   2      160.17      164.82     35.39 o
  10  -1   2        0.28      -17.45     11.64 o
  11  -1   2        7.46        2.71     10.05 o
  12  -1   2      284.61      399.59     83.91 o
  13  -1   2       61.63       31.57     19.97 o
 -13   0   2        3.27       34.90     18.00 o
 -12   0   2       15.21        8.79     24.66 o
 -11   0   2       65.18      102.46     17.54 o
 -10   0   2      133.73      147.42     20.91 o
  -9   0   2        1.59        3.76     14.47 o
  -8   0   2      733.04      746.38     74.49 o
  -7   0   2     1493.36     1410.19    117.05 o
  -6   0   2      368.19      343.82     15.77 o
  -5   0   2     2563.28     2598.54     79.84 o
  -4   0   2       30.47       29.69      6.48 o
  -3   0   2       43.14       58.20      5.05 o
  -2   0   2       27.92       52.31      6.16 o
   1   0   2       19.10       18.90      4.96 o
   2   0   2     2431.26     2468.53    125.50 o
   3   0   2      825.86      954.56     61.87 o
   4   0   2      533.31      476.65     25.66 o
   5   0   2     1064.11     1000.29     35.19 o
   6   0   2      899.26      890.17     82.38 o
   7   0   2        8.34       -1.70      8.56 o
   8   0   2      118.24      143.35     14.24 o
   9   0   2        9.50        7.19      7.88 o
  10   0   2        9.58       -6.95     13.00 o
  11   0   2       59.38      118.63     19.26 o
  12   0   2       46.25       35.48     16.45 o
 -13   1   2       56.84       27.26     39.52 o
 -12   1   2       21.98       -2.98     15.59 o
 -11   1   2        3.89        5.30     33.48 o
 -10   1   2      204.81      230.09     45.43 o
  -9   1   2       13.06        1.91      9.95 o
  -8   1   2     1012.92      950.61     96.87 o
  -7   1   2      627.31      652.47     31.32 o
  -6   1   2      129.35       94.33     15.69 o
  -5   1   2     2037.76     2118.00    116.41 o
  -4   1   2      338.22      331.51     23.96 o
  -3   1   2     1850.97     1964.94    106.44 o
  -2   1   2     2767.86     2719.08     93.70 o
  -1   1   2     1383.63      813.06    226.66 o
   1   1   2        3.07        3.41      1.93 o
   2   1   2     8139.04     8113.52    255.01 o
   3   1   2      615.30      620.57     21.59 o
   4   1   2     1344.97     1307.56     54.03 o
   5   1   2      183.26      177.00     21.35 o
   6   1   2     1080.55     1133.01     79.49 o
   7   1   2        8.51      -13.15      8.76 o
   8   1   2      254.83      243.10     61.83 o
   9   1   2       11.65       22.19     10.63 o
  10   1   2      109.21      142.13     14.28 o
  11   1   2      232.81      239.22     37.74 o
  12   1   2        7.23       12.52     10.15 o
 -13   2   2       22.78       -0.93     27.62 o
 -12   2   2       87.04      108.03     16.02 o
 -11   2   2        4.03        9.28     12.21 o
 -10   2   2      327.71      408.87     23.93 o
  -9   2   2      212.03      275.59     18.85 o
  -8   2   2      576.86      567.70     74.53 o
  -7   2   2       44.04       61.53     10.08 o
  -6   2   2      106.39      104.05     11.19 o
  -5   2   2       81.28       49.64      6.99 o
  -4   2   2      319.43      381.85     32.41 o
  -3   2   2        0.31       -0.35      2.18 o
  -2   2   2      800.74      759.28     40.71 o
  -1   2   2      747.18      786.77     26.44 o
   0   2   2     1261.01     1283.04     54.90 o
   1   2   2        0.05       -4.04      3.54 o
   2   2   2      251.48      272.38     16.83 o
   3   2   2      122.03      166.17     14.02 o
   4   2   2        0.33       -6.84      4.56 o
   5   2   2     1559.86     1512.77     34.01 o
   6   2   2       83.09       75.72     13.53 o
   7   2   2      582.22      551.96     55.41 o
   8   2   2      119.89       74.71     12.80 o
   9   2   2       70.68       40.88     11.90 o
  10   2   2        3.27       32.57     17.34 o
  11   2   2       13.52        8.20     37.38 o
 -14   3   2        0.67       -4.84     36.24 o
 -13   3   2        0.15       14.85     17.05 o
 -12   3   2       22.97        4.49     13.15 o
 -11   3   2      199.94      104.78     29.95 o
 -10   3   2      348.78      250.97     31.36 o
  -9   3   2     1189.14     1327.48    134.95 o
  -8   3   2      252.17      205.09     43.85 o
  -7   3   2      716.66      575.74     43.11 o
  -6   3   2      409.89      341.62     15.02 o
  -5   3   2      101.01      107.81      4.71 o
  -4   3   2      435.66      442.37     27.08 o
  -3   3   2       80.02      106.26     12.71 o
  -2   3   2     1030.75     1072.54     24.00 o
  -1   3   2       46.87       47.05      5.51 o
   0   3   2        5.53        6.85      4.38 o
   1   3   2      170.26      151.68     11.38 o
   2   3   2       63.99       65.39     10.02 o
   3   3   2        2.84        0.06      4.02 o
   4   3   2       49.58       43.83     11.44 o
   5   3   2     1283.01     1242.41     36.17 o
   6   3   2      102.81      136.48     16.46 o
   7   3   2      759.38      714.04     26.59 o
   8   3   2       35.15        5.29     12.90 o
   9   3   2        6.80       26.76     12.94 o
  10   3   2        6.46       13.21     19.95 o
  11   3   2       14.85       25.22     27.49 o
 -14   4   2       31.66       49.06     21.44 o
 -13   4   2       42.92       35.78     18.15 o
 -12   4   2       42.60       58.24     19.56 o
 -11   4   2      225.50      319.88     51.51 o
 -10   4   2       11.88        0.75     29.05 o
  -9   4   2      597.43      712.12     36.66 o
  -8   4   2      225.48      229.98     58.68 o
  -7   4   2     1574.20     1528.89    207.98 o
  -6   4   2      234.34      234.39     20.17 o
  -5   4   2      756.65      721.07     43.22 o
  -4   4   2       90.50      129.74      6.06 o
  -3   4   2      247.75      205.73     16.91 o
  -2   4   2      410.15      456.19     29.03 o
  -1   4   2     2880.66     3133.12     87.65 o
   0   4   2      184.42      189.06     19.20 o
   1   4   2      204.20      189.78      9.55 o
   2   4   2       61.94       63.14      7.67 o
   3   4   2      213.61      233.92     23.45 o
   4   4   2      308.63      333.76     42.34 o
   5   4   2      532.89      507.16     71.61 o
   6   4   2       21.18       15.47      6.25 o
   7   4   2      342.15      399.91     48.31 o
   8   4   2        1.90        6.38     15.06 o
   9   4   2        0.60       -1.34     16.01 o
  10   4   2        0.10       35.18     26.89 o
 -14   5   2       25.37       -0.16     35.16 o
 -13   5   2        8.97       -3.51     21.32 o
 -12   5   2       10.78       19.08     27.05 o
 -11   5   2      149.81      165.91     23.80 o
 -10   5   2        0.20      -22.07     15.06 o
  -9   5   2      132.39      137.89     16.29 o
  -8   5   2      268.79      276.09     32.49 o
  -7   5   2      739.49      716.31     42.07 o
  -6   5   2      207.29      166.79     14.06 o
  -5   5   2      100.15      163.98     21.04 o
  -4   5   2      457.38      461.06     24.61 o
  -3   5   2     4886.37     5435.68    231.76 o
  -2   5   2      402.85      425.46     18.57 o
  -1   5   2      360.61      364.87     22.72 o
   0   5   2        3.59       14.38     10.60 o
   1   5   2        0.06       -5.99      4.00 o
   2   5   2      319.68      278.15     15.90 o
   3   5   2       77.74       86.76      7.08 o
   4   5   2      288.10      289.88     52.32 o
   5   5   2       79.54       57.54     15.21 o
   6   5   2      117.26      137.40     36.76 o
   7   5   2        5.06       -0.02     21.99 o
   8   5   2        0.35       -9.30     14.24 o
   9   5   2       31.35       22.46     14.83 o
  10   5   2       15.68       43.54     27.25 o
 -14   6   2       30.15       19.92     53.57 o
 -13   6   2       31.50       53.02     17.15 o
 -12   6   2      140.19      125.72     37.65 o
 -11   6   2        1.28       16.30     13.01 o
 -10   6   2       13.32        0.93     30.68 o
  -9   6   2        1.77       27.86     11.15 o
  -8   6   2      179.46      164.37     31.21 o
  -7   6   2     1480.79     1448.53    125.36 o
  -6   6   2      209.30      212.65     16.32 o
  -5   6   2      170.09      160.58     15.14 o
  -4   6   2       21.82       28.23      6.24 o
  -3   6   2      342.22      351.67     16.16 o
  -2   6   2       67.48       57.29     10.95 o
  -1   6   2      394.97      416.37     29.80 o
   0   6   2        0.17        4.14      7.02 o
   1   6   2      116.79      151.48     15.70 o
   2   6   2       59.67       43.17     11.75 o
   3   6   2        0.07        2.11      6.34 o
   4   6   2      162.99      207.52     15.34 o
   5   6   2      422.78      307.21     23.24 o
   6   6   2      290.31      273.55     23.98 o
   7   6   2      123.21      141.25     14.37 o
   8   6   2       66.77        9.20     36.50 o
   9   6   2       10.54      -18.80     61.20 o
 -13   7   2       32.20       63.02     18.85 o
 -12   7   2        6.80       14.22     36.01 o
 -11   7   2      119.06      102.04     21.98 o
 -10   7   2        0.37      -16.67     22.17 o
  -9   7   2       84.05      111.20     12.57 o
  -8   7   2     1003.50      975.37     50.36 o
  -7   7   2       31.54       34.16     10.69 o
  -6   7   2      331.83      351.94     12.58 o
  -5   7   2      228.26      249.16     26.11 o
  -4   7   2      170.72      145.30     16.45 o
  -3   7   2       42.15       44.55     11.00 o
  -2   7   2      625.95      602.88     26.37 o
  -1   7   2      341.51      332.70     28.99 o
   0   7   2        6.42        3.65      7.89 o
   1   7   2        0.02        0.31     11.31 o
   2   7   2     1399.85     1376.15     32.91 o
   3   7   2      432.22      398.51     19.98 o
   4   7   2      211.28      191.53     20.18 o
   5   7   2      360.48      449.68     76.57 o
   6   7   2      158.46      164.11     17.68 o
   7   7   2        0.57       24.60     47.65 o
   8   7   2       96.59       88.85     32.87 o
 -13   8   2       52.10       62.64     18.69 o
 -12   8   2       12.23       22.74     16.32 o
 -11   8   2       67.72       42.43     19.87 o
 -10   8   2      115.36      101.63     25.51 o
  -9   8   2      157.18      140.46     19.79 o
  -8   8   2     1018.87      960.54     89.31 o
  -7   8   2       47.93       52.64      8.57 o
  -6   8   2     1196.65     1213.57     53.47 o
  -5   8   2        9.39       -7.82      5.22 o
  -4   8   2      202.16      238.03     16.29 o
  -3   8   2        0.27       -5.70      3.80 o
  -2   8   2      648.14      653.15     25.47 o
  -1   8   2      126.82      149.67     21.19 o
   0   8   2        1.94       13.74      6.72 o
   1   8   2      328.30      333.23     20.20 o
   2   8   2       40.11       54.92     13.45 o
   3   8   2      106.43      135.24     15.54 o
   4   8   2       66.04       33.83     10.86 o
   5   8   2      253.30      212.13     27.31 o
   6   8   2      166.21      207.72     46.04 o
   7   8   2       38.35       -4.69     18.14 o
 -13   9   2        0.71       -3.61     17.14 o
 -12   9   2        0.00       -1.26     16.55 o
 -11   9   2        0.56       -8.36     10.28 o
 -10   9   2      254.31      228.53     19.17 o
  -9   9   2      106.37      123.62     38.86 o
  -8   9   2      634.54      577.84     71.08 o
  -7   9   2        0.12      -10.11      6.74 o
  -6   9   2      368.93      349.80     38.49 o
  -5   9   2       16.33       17.54      5.90 o
  -4   9   2      476.69      403.98     27.51 o
  -3   9   2       13.64       20.00      6.67 o
  -2   9   2      597.47      552.10     38.61 o
  -1   9   2      201.09      216.97     10.59 o
   0   9   2       88.42      103.81      8.85 o
   1   9   2      300.92      299.93     22.31 o
   2   9   2       52.29       63.62     25.59 o
   3   9   2       73.73       20.37     20.73 o
   4   9   2       18.93       20.05     12.91 o
   5   9   2      223.36      276.22     26.36 o
   6   9   2       52.18       39.27     19.49 o
 -12  10   2       16.09        1.48     28.91 o
 -11  10   2        8.36       16.89     14.67 o
 -10  10   2      193.33      185.59     17.88 o
  -9  10   2       52.82       50.36     27.55 o
  -8  10   2       23.27       28.16     20.20 o
  -7  10   2      190.62      179.34     24.58 o
  -6  10   2       38.25       52.51     12.23 o
  -5  10   2      387.65      380.10     16.69 o
  -4  10   2       32.74       43.79      9.87 o
  -3  10   2        0.88        3.51      8.07 o
  -2  10   2       37.08       46.81     13.46 o
  -1  10   2        1.67       -7.20     14.55 o
   0  10   2       44.22       46.22     32.00 o
   1  10   2       18.09        6.83     16.66 o
   2  10   2       22.42       47.46     22.03 o
   3  10   2       78.40       94.48     18.76 o
   4  10   2        2.16       73.86     15.65 o
   5  10   2      162.06      296.76     55.79 o
 -12  11   2        6.68        2.43     15.07 o
 -11  11   2       28.80       11.03     12.84 o
 -10  11   2       27.11       45.27     52.32 o
  -9  11   2       26.90       36.65     25.43 o
  -8  11   2       38.36       29.23     19.50 o
  -7  11   2      155.20      111.03     20.80 o
  -6  11   2        0.20       -7.11     10.55 o
  -5  11   2       13.75       -5.73     15.03 o
  -4  11   2        2.15       -2.63      6.09 o
  -3  11   2        0.17        0.42     10.92 o
  -2  11   2      224.74      228.27     17.51 o
  -1  11   2      127.60      155.99     24.23 o
   0  11   2       35.66       89.51     27.96 o
   1  11   2        3.86      -13.56     13.34 o
   2  11   2        5.58       34.61     17.03 o
   3  11   2       34.05       31.65     33.65 o
   4  11   2        0.05       23.85     19.28 o
 -11  12   2       31.11       16.75     35.73 o
 -10  12   2       57.42       11.99     28.91 o
  -9  12   2        0.17       17.00     17.34 o
  -8  12   2      267.28      217.25     16.14 o
  -7  12   2      273.66      296.17     18.02 o
  -6  12   2       63.05       65.65     17.02 o
  -5  12   2       75.50       91.75     24.03 o
  -4  12   2        0.49       12.41      8.44 o
  -3  12   2       30.75       11.66     10.24 o
  -2  12   2       57.83       91.54     16.24 o
  -1  12   2        3.01        3.99     63.04 o
   0  12   2        8.61        0.35     19.48 o
   1  12   2        0.23       22.92     14.46 o
   2  12   2        2.85       20.80     14.60 o
   3  12   2       60.22      130.04     31.63 o
 -10  13   2       98.34       80.30     22.31 o
  -9  13   2       17.70      -10.25     12.24 o
  -8  13   2      135.50      147.47     23.38 o
  -7  13   2       74.51      105.69     16.53 o
  -6  13   2       16.20       19.31     18.98 o
  -5  13   2        0.13       -3.28     26.44 o
  -4  13   2       38.02       76.27     13.35 o
  -3  13   2       12.06       55.60     38.70 o
  -2  13   2        4.51       14.33     18.81 o
  -1  13   2       97.49       97.34     18.19 o
   0  13   2        1.27        7.57     18.35 o
   1  13   2        4.89       39.39     22.53 o
  -8  14   2       87.07      125.43     40.56 o
  -7  14   2       27.50       47.90     15.66 o
  -6  14   2      100.99      109.48     17.89 o
  -5  14   2       35.49       33.49     30.49 o
  -4  14   2        4.19       30.87     13.76 o
  -3  14   2        2.22        1.97     14.01 o
  -2  14   2        6.09       27.75     13.47 o
   3 -15   3       11.32       24.11     23.41 o
   4 -15   3        0.02        7.07     23.26 o
   5 -15   3        5.62      -20.16     13.44 o
   6 -15   3      119.45      188.76     32.30 o
   7 -15   3       19.49       29.48     25.19 o
   0 -14   3       51.90      150.49     36.65 o
   1 -14   3       14.25        3.97     15.47 o
   2 -14   3        8.38       16.12      9.27 o
   3 -14   3       14.34        9.77      9.03 o
   4 -14   3        2.83      -13.60      9.07 o
   5 -14   3      158.55      169.09     25.70 o
   6 -14   3        4.68       53.62     13.64 o
   7 -14   3      108.62      116.31     15.66 o
   8 -14   3        6.65       50.35     41.59 o
   9 -14   3       35.90       38.01     33.22 o
  -3 -13   3      123.53      127.72     35.95 o
  -2 -13   3       16.51       30.43     38.44 o
  -1 -13   3        7.05       57.19     35.58 o
   0 -13   3       33.77       54.14     18.52 o
   1 -13   3       60.07       42.16     31.47 o
   2 -13   3        4.50       21.48     13.13 o
   3 -13   3      114.24      133.19     17.96 o
   4 -13   3        4.36       10.72     10.17 o
   5 -13   3      402.37      548.34     35.43 o
   6 -13   3       43.33       80.01     52.65 o
   7 -13   3      179.78      221.68     17.56 o
   8 -13   3      108.58      161.53     74.29 o
   9 -13   3        0.06       47.86     26.51 o
  10 -13   3       19.45       12.92     52.71 o
  -4 -12   3      114.87      217.66     51.41 o
  -3 -12   3      126.04      137.01     17.92 o
  -2 -12   3        3.03      -10.44      9.05 o
  -1 -12   3       26.96       12.24     12.92 o
   0 -12   3        8.30      -10.99      7.32 o
   1 -12   3      106.55      106.57     27.79 o
   2 -12   3       41.10       36.96      9.68 o
   3 -12   3       92.89      103.17     30.44 o
   4 -12   3       39.72       34.91     11.05 o
   5 -12   3      329.38      336.38     20.73 o
   6 -12   3       34.39       35.10     14.50 o
   7 -12   3      251.53      270.82     36.54 o
   8 -12   3       43.54       54.23      9.32 o
   9 -12   3        6.97       43.52     22.60 o
  10 -12   3        2.60       45.89     19.25 o
  11 -12   3       11.25       59.64     23.06 o
  -6 -11   3        9.05      -42.12     28.08 o
  -5 -11   3       76.58       58.51     11.33 o
  -4 -11   3       29.83       32.25     38.37 o
  -3 -11   3        0.29        9.54     15.29 o
  -2 -11   3      199.53      229.49     19.32 o
  -1 -11   3        1.30       -7.13     13.28 o
   0 -11   3       15.06       -8.49      9.97 o
   1 -11   3       67.91       67.74      7.58 o
   2 -11   3       29.40       32.87      8.07 o
   3 -11   3      386.60      421.60     24.92 o
   4 -11   3      176.89      248.57     12.36 o
   5 -11   3      392.95      371.98     27.93 o
   6 -11   3      294.84      266.77     24.46 o
   7 -11   3       96.02       86.39      7.77 o
   8 -11   3       20.35       63.80     22.80 o
   9 -11   3        2.49      -11.59     15.72 o
  10 -11   3        9.72      -10.17     19.63 o
  11 -11   3       23.83       54.08     16.17 o
  12 -11   3        0.92       -5.92     20.92 o
  -7 -10   3       81.87        9.21     17.82 o
  -6 -10   3       28.48       62.17     20.01 o
  -5 -10   3       23.20       20.43     10.32 o
  -4 -10   3      431.43      414.39     24.30 o
  -3 -10   3        2.94       15.85      8.65 o
  -2 -10   3      317.27      332.57     52.00 o
  -1 -10   3        5.23        7.06      4.38 o
   0 -10   3      106.92       85.25      9.10 o
   1 -10   3       35.27       39.35      5.02 o
   2 -10   3      989.90      969.30     53.66 o
   3 -10   3        0.06       -3.89      4.69 o
   4 -10   3       30.86       28.09      5.43 o
   5 -10   3      117.33       88.81     10.47 o
   6 -10   3      277.47      266.89     15.39 o
   7 -10   3       18.15       13.70     12.53 o
   8 -10   3       68.17       77.72     13.78 o
   9 -10   3        7.19       -9.50     13.16 o
  10 -10   3       25.32       11.56      9.78 o
  11 -10   3       35.46       30.24     25.75 o
  12 -10   3        6.90        9.91     29.80 o
  -8  -9   3       49.12       34.86     15.89 o
  -7  -9   3       17.52      -16.35     38.14 o
  -6  -9   3      206.86      226.82     89.03 o
  -5  -9   3       35.88       53.25     43.57 o
  -4  -9   3      128.38      173.88     17.14 o
  -3  -9   3       94.07       91.83      6.83 o
  -2  -9   3      116.02      105.24     10.75 o
  -1  -9   3        8.82        3.28      6.09 o
   0  -9   3      375.53      368.65     16.78 o
   1  -9   3      543.86      482.99     26.59 o
   2  -9   3      891.39      913.51     58.44 o
   3  -9   3       69.05       84.16      8.75 o
   4  -9   3      773.11      830.40     37.61 o
   5  -9   3       10.90       16.64      8.94 o
   6  -9   3      396.43      409.54     20.91 o
   7  -9   3        2.23        1.29      7.65 o
   8  -9   3      465.41      479.32     39.49 o
   9  -9   3       50.57       48.80     13.39 o
  10  -9   3      229.66      219.89     14.76 o
  11  -9   3        9.22      -15.27     10.18 o
  12  -9   3       53.24       38.23     26.78 o
  13  -9   3       88.75      176.65     32.36 o
  -9  -8   3        2.03      -11.79     23.44 o
  -8  -8   3      114.60      153.02     53.20 o
  -7  -8   3       36.85       55.29     65.59 o
  -6  -8   3      245.74      372.60     47.23 o
  -5  -8   3      115.33      162.37     28.12 o
  -4  -8   3       31.03       35.38     12.21 o
  -3  -8   3      230.86      210.46      9.34 o
  -2  -8   3      238.42      214.45     18.86 o
  -1  -8   3        7.12        0.49      3.74 o
   0  -8   3        3.42        8.35      4.90 o
   1  -8   3       32.44       27.45      4.89 o
   2  -8   3     1017.72     1056.86     37.82 o
   3  -8   3       93.23       94.24     10.35 o
   4  -8   3      305.39      289.78     19.04 o
   5  -8   3     1210.13     1174.58     51.88 o
   6  -8   3     1658.79     1544.78     84.63 o
   7  -8   3      254.94      241.09     24.10 o
   8  -8   3     1502.59     1287.00     79.47 o
   9  -8   3       28.65       -1.38     13.35 o
  10  -8   3       63.22       90.92     19.00 o
  11  -8   3       66.01       90.23     43.61 o
  12  -8   3       20.14       17.56     20.74 o
  13  -8   3       59.70       46.28     38.73 o
  -9  -7   3       58.84       85.37     25.26 o
  -8  -7   3      246.85      228.21     27.52 o
  -7  -7   3      270.95      246.64     34.56 o
  -6  -7   3       23.56        8.70      7.68 o
  -5  -7   3        9.04       19.79      4.82 o
  -4  -7   3        9.84        7.26      5.94 o
  -3  -7   3      370.48      384.55     20.84 o
  -2  -7   3      189.23      185.45      9.68 o
  -1  -7   3      117.71      102.40     15.80 o
   0  -7   3      205.45      159.49     19.01 o
   1  -7   3       79.77       79.07      9.05 o
   2  -7   3      251.67      271.15     12.44 o
   3  -7   3       47.56       41.51      3.20 o
   4  -7   3       92.08       98.58      8.90 o
   5  -7   3      667.24      702.95     60.68 o
   6  -7   3      704.15      754.54     47.40 o
   7  -7   3      546.35      537.00     44.60 o
   8  -7   3      158.54      164.62     10.60 o
   9  -7   3       89.18       95.78     32.45 o
  10  -7   3       59.31      110.57     38.50 o
  11  -7   3        5.29        3.94     15.17 o
  12  -7   3        7.71       13.74     66.57 o
  13  -7   3       22.71       45.62     20.17 o
 -10  -6   3        3.59       41.13     33.78 o
  -9  -6   3      263.52      284.29     22.98 o
  -8  -6   3        0.08      -12.03     11.11 o
  -7  -6   3      562.05      625.93     48.89 o
  -6  -6   3       65.15       64.24     11.83 o
  -5  -6   3     1158.65     1102.32     47.93 o
  -4  -6   3      189.69      230.77     19.59 o
  -3  -6   3      731.93      711.50     19.26 o
  -2  -6   3       22.33       22.04      2.22 o
  -1  -6   3      267.53      245.16     28.60 o
   0  -6   3      300.06      287.06     37.58 o
   1  -6   3       50.24       48.81      5.35 o
   2  -6   3        1.23        0.02      3.10 o
   3  -6   3        0.48        3.80      4.99 o
   4  -6   3        1.79        0.83      3.34 o
   5  -6   3     1645.14     1579.26     69.41 o
   6  -6   3      101.14       93.24     11.82 o
   7  -6   3      847.89      792.12     43.79 o
   8  -6   3        5.68       14.22     14.74 o
   9  -6   3       45.73       45.23     12.43 o
  10  -6   3       24.44       55.66     13.75 o
  11  -6   3       28.42       28.13     42.79 o
  12  -6   3       19.82      -24.64     43.06 o
  13  -6   3        1.16      -27.99     18.66 o
 -11  -5   3        3.63        8.56     12.88 o
 -10  -5   3        8.20       11.14     12.40 o
  -9  -5   3       79.67       94.95     15.10 o
  -8  -5   3      128.54      135.58     18.33 o
  -7  -5   3      149.32      180.67     11.45 o
  -6  -5   3      417.33      384.66     13.12 o
  -5  -5   3       16.67       19.63      6.28 o
  -4  -5   3      464.27      493.50     34.01 o
  -3  -5   3      422.39      405.76     16.11 o
  -2  -5   3      871.52      782.07     56.28 o
  -1  -5   3        1.69        2.52      2.68 o
   0  -5   3      101.36      125.32      6.95 o
   1  -5   3      295.12      258.40     16.19 o
   2  -5   3     1265.90     1268.51     23.20 o
   3  -5   3      189.48      177.13     10.29 o
   4  -5   3      886.97      924.71     52.41 o
   5  -5   3      556.70      560.51     16.15 o
   6  -5   3      547.72      598.09     60.69 o
   7  -5   3      485.53      489.44     50.14 o
   8  -5   3        0.64       -4.56      6.07 o
   9  -5   3       54.28       93.07     18.20 o
  10  -5   3        8.21      -28.60     19.06 o
  11  -5   3      114.52      120.82     21.54 o
  12  -5   3       21.00       23.11     38.63 o
  13  -5   3       15.77       59.71     22.08 o
 -11  -4   3        6.06        6.20     16.56 o
 -10  -4   3        1.89      -12.01     10.02 o
  -9  -4   3      174.45      160.88     16.00 o
  -8  -4   3      672.21      729.41     97.94 o
  -7  -4   3      779.76      732.40     41.42 o
  -6  -4   3       39.02       24.08      5.92 o
  -5  -4   3      486.25      526.39     47.14 o
  -4  -4   3       47.43       38.83      3.39 o
  -3  -4   3        0.43       -3.81      2.54 o
  -2  -4   3     1220.84     1122.48    102.26 o
  -1  -4   3        2.54       11.39      4.08 o
   0  -4   3     2785.86     3032.63     70.55 o
   1  -4   3      653.30      720.52     21.64 o
   2  -4   3      159.00      147.74     10.61 o
   3  -4   3      669.74      694.44     30.31 o
   4  -4   3      888.08      856.36     30.89 o
   5  -4   3       36.35       41.36      5.94 o
   6  -4   3      768.15      857.93     59.52 o
   7  -4   3      406.25      377.78     30.01 o
   8  -4   3       70.69      144.28     26.45 o
   9  -4   3      307.46      289.83     58.41 o
  10  -4   3        1.04       20.24     13.82 o
  11  -4   3      258.35      237.59     75.65 o
  12  -4   3        1.24      -18.72     22.33 o
  13  -4   3       17.39       10.57     27.81 o
 -12  -3   3        4.19       -8.18     15.60 o
 -11  -3   3       46.77       53.33     34.42 o
 -10  -3   3       38.40       35.47     21.15 o
  -9  -3   3      270.51      249.92     34.26 o
  -8  -3   3       80.73      118.30     19.98 o
  -7  -3   3     1576.82     1681.57     69.51 o
  -6  -3   3      483.90      466.67     50.72 o
  -5  -3   3        3.60        5.46      4.65 o
  -4  -3   3     1486.51     1418.12     63.38 o
  -3  -3   3      414.48      480.58     23.58 o
  -2  -3   3      535.98      479.93     16.18 o
  -1  -3   3     1657.57     1581.82     51.34 o
   0  -3   3       81.78       92.34      3.83 o
   1  -3   3        5.43        9.15      1.55 o
   2  -3   3       35.73       17.41      3.90 o
   3  -3   3        0.63       -0.74      4.95 o
   4  -3   3     2962.20     2829.32    135.53 o
   5  -3   3      854.27      998.43     78.41 o
   6  -3   3      433.54      360.97     56.67 o
   7  -3   3       74.43       86.15     18.28 o
   8  -3   3        4.16       -0.56     11.56 o
   9  -3   3      395.69      327.74     36.47 o
  10  -3   3       57.18       95.23     41.69 o
  11  -3   3       41.30       49.11     16.35 o
  12  -3   3        0.12        0.62     15.18 o
  13  -3   3        0.67       28.20     19.27 o
 -12  -2   3        1.04       46.48     20.13 o
 -11  -2   3        9.71      111.47     87.56 o
 -10  -2   3       29.82       28.23     11.94 o
  -9  -2   3       10.01        5.51     12.80 o
  -8  -2   3       16.91       30.85      9.28 o
  -7  -2   3       74.54       48.72      8.62 o
  -6  -2   3      543.49      556.64     34.82 o
  -5  -2   3       19.18        8.79      3.54 o
  -4  -2   3        7.67       16.22      4.14 o
  -3  -2   3      514.84      511.16     20.16 o
  -2  -2   3       28.18       44.13      2.46 o
  -1  -2   3     1442.35     1136.84    169.77 o
   0  -2   3      318.35      286.56      6.65 o
   1  -2   3      371.67      378.97     18.95 o
   2  -2   3     2050.33     1989.91     66.83 o
   3  -2   3       23.06       24.19      4.01 o
   4  -2   3      725.98      771.50     46.24 o
   5  -2   3     1793.36     1775.93     87.04 o
   6  -2   3      289.60      310.03     23.08 o
   7  -2   3      266.40      249.46     31.72 o
   8  -2   3      667.14      711.13     33.72 o
   9  -2   3      175.91      207.44     43.92 o
  10  -2   3      107.73       61.46     15.95 o
  11  -2   3       20.93       14.19     22.01 o
  12  -2   3        6.58       29.43     30.84 o
  13  -2   3       17.50       -6.55     18.16 o
 -13  -1   3        3.18      -43.15     28.77 o
 -12  -1   3       26.01       58.96     42.58 o
 -11  -1   3        0.00      -23.06     15.38 o
 -10  -1   3      115.18      143.25     26.65 o
  -9  -1   3      100.42      141.86     14.88 o
  -8  -1   3      685.80      763.56     73.89 o
  -7  -1   3      354.86      375.65     27.10 o
  -6  -1   3      105.69      106.93      9.05 o
  -5  -1   3      400.38      441.21     35.02 o
  -4  -1   3      604.00      699.88     32.41 o
  -3  -1   3     3381.84     3563.98    232.80 o
  -2  -1   3     6305.93     6368.20    184.13 o
  -1  -1   3     4879.72     4965.25    115.50 o
   0  -1   3     8018.56     7935.80    302.85 o
   1  -1   3    16554.59    15001.70    578.15 o
   2  -1   3    10736.22    11033.45    432.52 o
   3  -1   3        0.28       -0.71      3.56 o
   4  -1   3      811.06      887.35     59.28 o
   5  -1   3     1551.76     1402.12    101.85 o
   6  -1   3      139.33      106.13     11.71 o
   7  -1   3      342.30      246.39     30.76 o
   8  -1   3      737.91      665.42     33.60 o
   9  -1   3       10.07      -11.60     10.84 o
  10  -1   3       35.19       32.08     23.40 o
  11  -1   3       37.88       45.73     13.97 o
  12  -1   3        6.85       11.42     17.73 o
 -13   0   3       56.83      142.39     67.70 o
 -12   0   3        8.90       36.00     29.94 o
 -11   0   3       40.97       17.49     18.92 o
 -10   0   3       13.55       15.77     18.75 o
  -9   0   3      130.92      154.72     16.27 o
  -8   0   3       23.80       23.41     12.01 o
  -7   0   3      996.90      900.40     87.17 o
  -6   0   3      173.63      205.33     16.31 o
  -5   0   3      245.14      212.21     19.41 o
  -4   0   3      134.71      143.36     10.55 o
  -3   0   3      647.24      593.34     28.39 o
  -2   0   3     1167.09     1152.56     35.70 o
  -1   0   3      712.36      809.47     15.55 o
   0   0   3     2910.53     3028.98    137.28 o
   1   0   3        5.50       10.93      7.68 o
   2   0   3      608.30      703.40     22.16 o
   3   0   3       81.65       56.02      7.57 o
   4   0   3      258.93      267.07     21.72 o
   5   0   3     2807.35     2776.36    162.96 o
   6   0   3      718.07      889.11    119.62 o
   7   0   3     1093.28     1070.64     50.98 o
   8   0   3      149.41      165.94     79.69 o
   9   0   3      122.01      112.44     18.81 o
  10   0   3       15.63       37.50     17.02 o
  11   0   3        0.98      -16.51     11.96 o
  12   0   3      105.37      103.89     27.45 o
 -13   1   3       25.92       24.45     68.43 o
 -12   1   3        0.00       -9.70     16.00 o
 -11   1   3        0.55       -4.60     29.00 o
 -10   1   3       31.29       23.98     47.72 o
  -9   1   3      546.93      646.44     81.85 o
  -8   1   3       27.08       27.01      8.51 o
  -7   1   3     1196.28     1130.41     95.75 o
  -6   1   3     1044.17     1087.17     80.34 o
  -5   1   3        6.61        0.23      3.04 o
  -4   1   3      107.58      102.20      7.26 o
  -3   1   3      732.32      628.68     41.30 o
  -2   1   3      804.22      828.60     22.36 o
  -1   1   3     2367.47     2583.19     85.95 o
   0   1   3      187.16      140.66     11.87 o
   1   1   3        0.11        4.68      3.37 o
   2   1   3      787.01      847.67     32.20 o
   3   1   3     1150.43     1259.81     32.57 o
   4   1   3      134.56      100.91      9.47 o
   5   1   3     1608.98     1721.52     91.25 o
   6   1   3       52.80       54.14     22.88 o
   7   1   3     1591.64     1617.73     59.27 o
   8   1   3       11.67       -4.21     13.91 o
   9   1   3      421.08      443.21     62.86 o
  10   1   3        0.86       -0.18     12.58 o
  11   1   3        7.89        1.58     18.32 o
  12   1   3        2.77       69.84     25.25 o
 -13   2   3       31.15       35.47     41.85 o
 -12   2   3       23.37       83.88     15.72 o
 -11   2   3        0.28       -3.84     14.33 o
 -10   2   3        0.00        0.13     10.32 o
  -9   2   3      371.58      420.65     44.48 o
  -8   2   3      982.42     1077.76    232.17 o
  -7   2   3      544.41      523.63     49.87 o
  -6   2   3      159.33      149.10     11.26 o
  -5   2   3     1493.03     1458.00     84.67 o
  -4   2   3      379.34      415.20     26.72 o
  -3   2   3      637.01      792.41     19.03 o
  -2   2   3     1620.65     1636.35     29.63 o
  -1   2   3       52.83       87.97     11.68 o
   0   2   3        0.85        7.84      4.06 o
   1   2   3       30.57       26.83      3.75 o
   2   2   3       64.44       98.02     15.92 o
   3   2   3        5.34        5.09     10.61 o
   4   2   3      102.56      117.33     12.11 o
   5   2   3      687.52      713.13     21.13 o
   6   2   3      775.49      732.43     33.88 o
   7   2   3      474.72      386.85     21.21 o
   8   2   3       57.53       63.75     18.46 o
   9   2   3       49.61       15.73     12.75 o
  10   2   3        2.50       -1.89     13.33 o
  11   2   3       22.52       21.20     25.36 o
 -14   3   3        0.84      -10.81     23.34 o
 -13   3   3       30.01       23.32     26.75 o
 -12   3   3        0.16       18.90     15.50 o
 -11   3   3       17.21       10.46     11.67 o
 -10   3   3       75.16       88.26     14.37 o
  -9   3   3        0.07        2.90      8.07 o
  -8   3   3     1217.00     1092.23    157.61 o
  -7   3   3      201.04      205.16     21.28 o
  -6   3   3      636.38      591.96     32.69 o
  -5   3   3       16.07       13.46      3.76 o
  -4   3   3     1778.93     1695.81    125.52 o
  -3   3   3      895.98      914.57     37.63 o
  -2   3   3     6169.00     6036.20    154.18 o
  -1   3   3      525.54      510.92     13.47 o
   0   3   3      830.72      875.64     31.23 o
   1   3   3      400.30      480.04     30.01 o
   2   3   3      206.19      232.61     17.07 o
   3   3   3       21.48       43.81      8.51 o
   4   3   3      357.99      337.75     31.24 o
   5   3   3        0.61        5.39      6.43 o
   6   3   3      436.09      518.28     21.73 o
   7   3   3       91.88      123.95     41.37 o
   8   3   3      249.71      210.31     14.50 o
   9   3   3       25.76       41.95     14.77 o
  10   3   3       96.25       89.64     13.09 o
  11   3   3        2.77       14.89     23.59 o
 -14   4   3       50.00       69.29     26.89 o
 -13   4   3       39.78       48.40     62.69 o
 -12   4   3       44.11       52.87     29.71 o
 -11   4   3        6.98       15.17     17.94 o
 -10   4   3       40.90       39.51     17.53 o
  -9   4   3       31.19       48.72     39.13 o
  -8   4   3      128.74      147.73     13.83 o
  -7   4   3       33.17       38.99      8.39 o
  -6   4   3        0.25       -2.81      6.04 o
  -5   4   3       81.60      103.51      6.88 o
  -4   4   3       18.27       20.35      8.15 o
  -3   4   3      169.46      194.30      9.90 o
  -2   4   3       79.24       59.65      6.61 o
  -1   4   3       13.03       19.35      4.01 o
   0   4   3      235.10      298.75     11.19 o
   1   4   3      300.07      364.23     31.14 o
   2   4   3       15.11        8.04      4.90 o
   3   4   3       72.37       71.85     14.92 o
   4   4   3      149.39      148.49     27.21 o
   5   4   3      186.08      188.47     16.42 o
   6   4   3      505.30      466.10     35.53 o
   7   4   3        2.46      -15.93     10.62 o
   8   4   3      590.25      512.65     26.32 o
   9   4   3        0.59       -3.68     12.12 o
  10   4   3       55.65       73.09     19.42 o
 -14   5   3       62.07       24.74     26.73 o
 -13   5   3        1.87      -22.12     16.89 o
 -12   5   3       25.00       53.53     15.65 o
 -11   5   3        9.23      -11.81     25.53 o
 -10   5   3       30.45       23.37     17.97 o
  -9   5   3       74.09       60.94      9.64 o
  -8   5   3       20.32       20.01      2.95 o
  -7   5   3       31.11       21.01     11.45 o
  -6   5   3     1101.89      971.15     71.89 o
  -5   5   3       96.84       69.93     13.24 o
  -4   5   3        1.21       -1.74      4.64 o
  -3   5   3     1096.73     1135.35     81.42 o
  -2   5   3      312.16      422.21     11.50 o
  -1   5   3        8.17       -1.60      4.39 o
   0   5   3      224.02      225.10     31.01 o
   1   5   3      355.49      322.34     13.56 o
   2   5   3       64.15       70.24     14.68 o
   3   5   3       32.74       21.64      8.52 o
   4   5   3       26.45       14.68     10.97 o
   5   5   3      111.43      114.91     41.81 o
   6   5   3      108.52      106.01     54.47 o
   7   5   3      117.31       94.93     15.10 o
   8   5   3      209.97      242.62     29.48 o
   9   5   3        3.37       25.85     23.32 o
 -14   6   3        7.77      -26.57     25.62 o
 -13   6   3       39.94        9.61     74.77 o
 -12   6   3       24.24       31.70     22.26 o
 -11   6   3       21.10       38.78     21.78 o
 -10   6   3       18.45       35.11     10.41 o
  -9   6   3       14.01       46.51     20.12 o
  -8   6   3      247.69      247.29     15.71 o
  -7   6   3       59.09       64.45      9.58 o
  -6   6   3      480.33      413.77     16.23 o
  -5   6   3      183.70      195.88     14.13 o
  -4   6   3        4.25        8.58     13.38 o
  -3   6   3      940.02      891.23     23.68 o
  -2   6   3      245.53      242.63     12.62 o
  -1   6   3      133.62      141.31     18.01 o
   0   6   3       95.47      108.14      7.74 o
   1   6   3       44.03       45.19     13.96 o
   2   6   3        0.01       10.05      5.48 o
   3   6   3        0.15        2.61      8.36 o
   4   6   3      192.76      210.72     61.30 o
   5   6   3       76.91      100.21     11.72 o
   6   6   3      155.75      145.81     36.15 o
   7   6   3       53.31       74.87     13.11 o
   8   6   3      300.91      282.40     27.07 o
   9   6   3        4.12      -20.49     16.44 o
 -13   7   3       10.90       18.53     42.68 o
 -12   7   3       17.12       30.87     20.47 o
 -11   7   3        6.71       14.12     22.13 o
 -10   7   3        9.74       17.24     12.73 o
  -9   7   3      262.01      233.17     32.04 o
  -8   7   3      193.51      180.16      9.30 o
  -7   7   3      253.60      268.49     24.65 o
  -6   7   3       47.82       23.07      6.23 o
  -5   7   3       99.93      119.88      9.68 o
  -4   7   3       62.83       72.28      8.76 o
  -3   7   3      458.35      486.27     48.24 o
  -2   7   3       98.46       93.80      6.00 o
  -1   7   3      197.42      206.76     15.47 o
   0   7   3       10.10       13.22      8.59 o
   1   7   3       40.66       35.12     13.94 o
   2   7   3       13.37       20.26     13.40 o
   3   7   3      387.40      345.43     44.60 o
   4   7   3      137.41      145.72     14.59 o
   5   7   3      345.06      308.12     22.83 o
   6   7   3      102.55       73.33     16.19 o
   7   7   3      205.36      182.97     35.36 o
   8   7   3       25.61       22.13     52.15 o
 -13   8   3       47.98       46.54     37.35 o
 -12   8   3        8.92       13.13     23.09 o
 -11   8   3       80.01       71.37     18.67 o
 -10   8   3        9.94       23.86     19.85 o
  -9   8   3       18.86       12.82      8.57 o
  -8   8   3      253.19      243.42     29.51 o
  -7   8   3      214.19      206.20     42.31 o
  -6   8   3       14.27       -5.96      5.85 o
  -5   8   3      609.58      637.21     45.20 o
  -4   8   3        1.80        1.25      6.14 o
  -3   8   3      703.52      640.40     14.90 o
  -2   8   3      834.09      801.22     36.59 o
  -1   8   3      411.43      413.90     40.88 o
   0   8   3      321.19      287.51     17.34 o
   1   8   3       32.42       35.93      9.12 o
   2   8   3      379.53      320.43     35.96 o
   3   8   3        0.01       -7.89      8.31 o
   4   8   3       27.45        0.24     22.21 o
   5   8   3       67.54       55.55     11.73 o
   6   8   3        4.55       46.84     20.53 o
   7   8   3      199.41      164.79     37.70 o
 -13   9   3       18.93       46.15     25.14 o
 -12   9   3        0.48       20.24     28.43 o
 -11   9   3        1.57       18.47     19.04 o
 -10   9   3        0.67       -4.17     10.21 o
  -9   9   3        0.01       -5.60     12.54 o
  -8   9   3       78.22       73.19     12.35 o
  -7   9   3        3.71       -4.58     11.33 o
  -6   9   3       29.41       15.70     14.14 o
  -5   9   3      261.06      260.11     19.44 o
  -4   9   3      457.86      447.35     39.86 o
  -3   9   3      455.79      416.11     26.73 o
  -2   9   3     1083.74     1064.34     75.22 o
  -1   9   3      420.27      325.34     13.68 o
   0   9   3        4.24       28.56     13.61 o
   1   9   3       72.05       59.94     17.30 o
   2   9   3       12.91        4.90     15.75 o
   3   9   3       30.67        0.73     22.46 o
   4   9   3        0.08       -2.64     26.98 o
   5   9   3       58.53      131.26     20.90 o
   6   9   3      112.98      121.44     24.97 o
 -12  10   3        7.38       34.38     22.60 o
 -11  10   3        0.25       11.77     38.87 o
 -10  10   3       34.19       13.16     24.13 o
  -9  10   3       74.14       57.29     12.70 o
  -8  10   3      176.85      184.94     23.72 o
  -7  10   3       18.32       33.17     21.58 o
  -6  10   3       11.13       15.75      7.94 o
  -5  10   3       69.19       68.74     22.03 o
  -4  10   3      184.81      173.19     14.48 o
  -3  10   3      190.33      164.62     22.48 o
  -2  10   3      320.95      447.02     70.07 o
  -1  10   3       35.14       14.68     18.57 o
   0  10   3       66.28       47.54     13.16 o
   1  10   3        6.41       21.22     17.98 o
   2  10   3       20.30       39.99     18.92 o
   3  10   3       81.67      110.40     32.62 o
   4  10   3       33.43      103.58     19.85 o
   5  10   3       45.23       15.96     28.45 o
 -12  11   3        0.06      -45.77     30.51 o
 -11  11   3        0.03      -11.32     13.19 o
 -10  11   3       52.29       22.74     25.53 o
  -9  11   3      115.76      133.86     16.32 o
  -8  11   3       23.14       19.40     11.63 o
  -7  11   3        6.55       24.60      9.00 o
  -6  11   3      101.02      112.05     13.66 o
  -5  11   3       47.93       62.06     12.15 o
  -4  11   3       68.77       93.07     21.16 o
  -3  11   3        0.34        8.65     10.59 o
  -2  11   3      150.84      160.74     29.43 o
  -1  11   3       52.75       61.84     23.01 o
   0  11   3        5.44       38.58     12.50 o
   1  11   3       12.98       19.98     50.86 o
   2  11   3        9.26       -6.09     80.08 o
   3  11   3       30.62      -24.69     21.01 o
   4  11   3       93.72      152.97     37.24 o
 -11  12   3        0.01      -13.11     22.30 o
 -10  12   3       37.74       43.97     21.05 o
  -9  12   3       35.93       58.94     29.40 o
  -8  12   3       18.87       23.04     20.03 o
  -7  12   3       53.20       43.23     10.91 o
  -6  12   3       89.29       86.38     22.90 o
  -5  12   3       77.08       54.41     24.04 o
  -4  12   3       23.52       18.03     14.48 o
  -3  12   3       19.89       40.33     17.36 o
  -2  12   3       31.33       -8.02     13.82 o
  -1  12   3        6.95       84.20     60.58 o
   0  12   3       64.02       58.69     21.00 o
   1  12   3        2.43        1.89     13.58 o
   2  12   3        7.73       38.54     21.25 o
  -9  13   3        0.14      -13.10     26.00 o
  -8  13   3       17.39      -13.56     14.64 o
  -7  13   3       23.79       35.04     19.20 o
  -6  13   3       25.72       55.49     16.99 o
  -5  13   3       75.96      144.44     17.45 o
  -4  13   3        0.04       58.08     21.06 o
  -3  13   3       54.20      102.47     19.98 o
  -2  13   3        0.44        4.30     14.15 o
  -1  13   3        1.01      -15.81     18.88 o
   0  13   3       47.21       46.94     25.27 o
  -7  14   3       22.89       -1.14     23.36 o
  -6  14   3       52.26       61.02     16.99 o
  -5  14   3       22.40       17.62     23.38 o
  -4  14   3       23.41        9.22     29.40 o
  -3  14   3        2.69       81.64     29.05 o
   2 -15   4        1.14        6.69     12.91 o
   3 -15   4        0.25        0.93     17.29 o
   4 -15   4       96.13       29.01     21.69 o
   5 -15   4       18.47       11.61     25.28 o
   6 -15   4       25.02       45.35     14.66 o
   7 -15   4       60.13       85.96     25.10 o
  -1 -14   4       24.86      -11.87     18.19 o
   0 -14   4        0.83      -10.96     12.42 o
   1 -14   4        5.10       29.57     22.96 o
   2 -14   4       53.67       96.08     17.02 o
   3 -14   4        0.75       10.14      8.99 o
   4 -14   4       73.43      134.08     38.69 o
   5 -14   4       57.36       73.47     30.15 o
   6 -14   4      284.23      364.24     32.18 o
   7 -14   4       76.86       51.20     32.59 o
   8 -14   4        9.02       65.86     22.90 o
   9 -14   4       85.67       64.53     17.97 o
  -3 -13   4       54.92      -35.87     40.73 o
  -2 -13   4       89.89       61.89     31.40 o
  -1 -13   4       44.13      103.39     32.35 o
   0 -13   4       20.85       66.19     20.33 o
   1 -13   4        4.77        6.36      6.45 o
   2 -13   4        2.94        3.86     10.53 o
   3 -13   4        0.01       -0.14      7.49 o
   4 -13   4      208.89      267.81     26.15 o
   5 -13   4        0.02       23.32     10.87 o
   6 -13   4      312.93      251.92     33.25 o
   7 -13   4      124.03      120.81     34.45 o
   8 -13   4       24.02       28.04     19.21 o
   9 -13   4       36.63       46.19     56.13 o
  10 -13   4       30.71       15.61     19.75 o
  -4 -12   4       51.58       30.97     28.62 o
  -3 -12   4       36.02       -6.87     26.08 o
  -1 -12   4        0.32       16.71     12.10 o
   0 -12   4      112.17       99.11     11.20 o
   1 -12   4        4.07       11.45     12.07 o
   2 -12   4        5.93       -0.17     14.11 o
   3 -12   4       82.64       81.22     15.57 o
   4 -12   4       99.91       85.92     14.96 o
   5 -12   4       21.08       26.04     20.00 o
   6 -12   4       60.78      101.56     10.03 o
   7 -12   4        2.15        8.54     15.87 o
   8 -12   4       23.75       52.64     13.98 o
   9 -12   4       13.06       32.34     11.10 o
  10 -12   4       11.97       -3.46     33.96 o
  11 -12   4        6.44        7.22     26.94 o
  -6 -11   4       53.70       32.32     26.36 o
  -5 -11   4        0.17       28.94     25.48 o
  -4 -11   4       19.20       12.02     32.97 o
  -3 -11   4      234.21      222.79     47.07 o
  -2 -11   4      159.55      142.73     10.66 o
  -1 -11   4      236.40      214.02     15.69 o
   0 -11   4       65.98       71.23     14.62 o
   1 -11   4        2.48       -6.32      9.02 o
   2 -11   4        0.58       11.59     10.66 o
   3 -11   4       33.91       39.48     27.37 o
   4 -11   4      211.96      203.77      9.85 o
   5 -11   4      123.02      135.92     11.44 o
   6 -11   4       61.83       70.27     18.35 o
   7 -11   4      262.68      241.61     16.65 o
   8 -11   4       87.35      106.32     18.54 o
   9 -11   4       19.90       26.70     10.22 o
  10 -11   4        6.66       -2.72     10.61 o
  11 -11   4        0.19      -24.57     16.38 o
  12 -11   4        4.02        0.65     19.07 o
  -7 -10   4        1.49       -9.47     24.90 o
  -6 -10   4        7.75       13.52     29.48 o
  -5 -10   4       42.44        2.51      9.98 o
  -4 -10   4        3.82       13.07     16.59 o
  -3 -10   4      236.22      308.05     19.69 o
  -2 -10   4       29.74       34.42      7.55 o
  -1 -10   4      373.81      340.23     15.87 o
   0 -10   4        5.55       14.63      5.49 o
   1 -10   4      174.44      141.99     25.29 o
   2 -10   4      171.09      176.24     16.78 o
   3 -10   4      198.19      187.42     12.21 o
   4 -10   4       51.49       56.49      5.79 o
   5 -10   4       13.80        7.78      5.87 o
   6 -10   4       37.47       28.19     10.59 o
   7 -10   4      194.37      209.62     29.55 o
   8 -10   4       85.66       75.63     10.17 o
   9 -10   4        5.37        0.44     15.31 o
  10 -10   4        8.19        3.11     13.93 o
  11 -10   4       10.16       -8.98     15.96 o
  12 -10   4        0.00       30.66     25.44 o
  -8  -9   4       39.17       30.89     22.68 o
  -7  -9   4       24.17       32.89     12.82 o
  -6  -9   4        7.89       -9.87     20.92 o
  -5  -9   4       59.81       71.71     18.16 o
  -4  -9   4       57.83       49.45     10.09 o
  -3  -9   4      260.89      233.81     36.50 o
  -2  -9   4       30.39       46.26      6.93 o
  -1  -9   4      424.51      400.89     11.60 o
   0  -9   4      529.53      514.27     24.13 o
   1  -9   4       87.20       74.22     14.15 o
   2  -9   4       28.22       36.73      5.51 o
   3  -9   4      205.08      218.39     23.98 o
   4  -9   4       91.56       86.94     10.06 o
   5  -9   4      871.62      793.00     31.44 o
   6  -9   4       37.62       41.17      9.41 o
   7  -9   4     1180.56     1233.05     79.99 o
   8  -9   4        9.57      -17.63     17.14 o
   9  -9   4      215.17      240.31     43.44 o
  10  -9   4       44.76       29.61     12.96 o
  11  -9   4      120.46      114.09     31.81 o
  12  -9   4       70.97       16.20     31.52 o
  -9  -8   4       23.33       18.77     21.63 o
  -8  -8   4        0.00       -2.20     17.61 o
  -7  -8   4      117.86      147.91     34.68 o
  -6  -8   4       45.24       38.68     10.42 o
  -5  -8   4       53.32      102.28     25.26 o
  -4  -8   4       63.41       88.85     10.23 o
  -3  -8   4      556.75      416.10     83.90 o
  -2  -8   4       93.22       95.54     12.89 o
  -1  -8   4      236.05      233.69     12.38 o
   0  -8   4       41.81       40.27      2.90 o
   1  -8   4       25.49       17.34      2.71 o
   2  -8   4       28.74       45.29      6.51 o
   3  -8   4      919.10      904.49     40.06 o
   4  -8   4      475.29      591.43     21.63 o
   5  -8   4        7.86        0.29      7.14 o
   6  -8   4      327.08      391.00     49.07 o
   7  -8   4     1105.88     1104.33     58.54 o
   8  -8   4      283.39      238.57     27.40 o
   9  -8   4      268.68      318.60     24.09 o
  10  -8   4      346.68      365.50     20.71 o
  11  -8   4        0.02      -25.51     19.98 o
  12  -8   4       26.04       45.34     42.09 o
  13  -8   4       36.64       29.14     36.35 o
 -10  -7   4        0.65       -6.87     16.06 o
  -9  -7   4        0.50      -19.02     12.68 o
  -8  -7   4       24.11       20.93     10.49 o
  -7  -7   4        1.69       13.32     16.49 o
  -6  -7   4      326.06      325.67     15.87 o
  -5  -7   4       17.22       19.36      4.90 o
  -4  -7   4      733.60      682.56     30.74 o
  -3  -7   4      167.64      156.49     26.32 o
  -2  -7   4      591.87      552.15     21.61 o
  -1  -7   4      110.45      107.83      5.24 o
   0  -7   4       19.15       18.57      3.03 o
   1  -7   4     1095.32     1030.02     58.87 o
   2  -7   4      347.35      354.55     22.85 o
   3  -7   4      480.59      522.18     23.19 o
   4  -7   4      127.56      112.18      7.37 o
   5  -7   4        0.45        6.69      4.40 o
   6  -7   4      204.20      213.40     10.83 o
   7  -7   4      218.66      207.69     28.51 o
   8  -7   4      118.56      152.02     24.47 o
   9  -7   4       28.99       16.26     10.45 o
  10  -7   4      175.46      206.83     23.01 o
  11  -7   4        0.37        0.27     14.60 o
  12  -7   4       64.00       82.47     31.20 o
  13  -7   4       23.27       12.27     41.20 o
 -10  -6   4       70.92       90.88     22.17 o
  -9  -6   4        4.03       -2.80      8.60 o
  -8  -6   4        0.09       11.32     16.99 o
  -7  -6   4        3.26      -11.53      7.76 o
  -6  -6   4      148.26      174.15     13.01 o
  -5  -6   4      222.61      229.52     15.93 o
  -4  -6   4     1103.31     1149.75     53.30 o
  -3  -6   4      377.18      355.32     37.03 o
  -2  -6   4      735.80      756.04     32.42 o
  -1  -6   4        8.73        5.04      4.17 o
   0  -6   4      614.40      542.63     14.49 o
   1  -6   4      738.90      670.88     44.41 o
   2  -6   4        2.49        3.62      1.89 o
   3  -6   4     1732.20     1692.91     83.33 o
   4  -6   4        2.21        5.66      4.08 o
   5  -6   4       92.67       79.52      5.42 o
   6  -6   4     1314.85     1205.12     88.31 o
   7  -6   4       27.60        8.27      6.66 o
   8  -6   4      275.05      204.72     25.78 o
   9  -6   4       49.09       65.49     42.08 o
  10  -6   4      101.00       76.55     29.45 o
  11  -6   4        7.04       28.04     23.26 o
  12  -6   4       25.61       36.01     40.16 o
  13  -6   4       22.92       26.05     19.89 o
 -11  -5   4       69.17      125.76     25.04 o
 -10  -5   4       47.58        7.66     34.78 o
  -9  -5   4        2.74       18.29     10.44 o
  -8  -5   4        6.61       -4.52     10.96 o
  -7  -5   4      201.20      183.27     16.41 o
  -6  -5   4      635.20      576.11     16.19 o
  -5  -5   4      639.66      632.15     31.63 o
  -4  -5   4      307.03      284.97     19.86 o
  -3  -5   4       93.87       80.05      9.72 o
  -2  -5   4      472.41      507.49     19.28 o
  -1  -5   4       51.61       46.62      6.16 o
   0  -5   4      257.45      315.48      8.81 o
   1  -5   4     4516.55     4877.60    263.44 o
   2  -5   4      719.21      706.08     32.18 o
   3  -5   4     1454.58     1601.11     72.89 o
   4  -5   4      620.76      601.51     36.96 o
   5  -5   4      525.23      519.73     28.97 o
   6  -5   4      168.85      141.15     15.69 o
   7  -5   4        1.55       -4.37      3.95 o
   8  -5   4      334.87      327.01     15.83 o
   9  -5   4        0.53        6.19     33.93 o
  10  -5   4       46.21       29.05     12.15 o
  11  -5   4       77.43       19.80     15.21 o
  12  -5   4       16.95      -19.57     21.43 o
  13  -5   4       16.13       42.68     21.15 o
 -11  -4   4       20.90       49.60     63.04 o
 -10  -4   4       35.81       35.55     34.81 o
  -9  -4   4       39.63       25.39     16.84 o
  -8  -4   4      236.17      241.79     57.24 o
  -7  -4   4        9.47       25.82     12.51 o
  -6  -4   4      432.70      437.67     45.79 o
  -5  -4   4       19.60       23.21      5.23 o
  -4  -4   4      268.26      267.02     16.96 o
  -3  -4   4     1222.01     1233.16     34.80 o
  -2  -4   4     3518.05     3511.02     93.36 o
  -1  -4   4      452.07      427.83     25.91 o
   0  -4   4      627.49      587.59     24.68 o
   1  -4   4      637.30      692.37     27.21 o
   2  -4   4      459.82      525.97     23.07 o
   3  -4   4        0.00       -1.51      2.12 o
   4  -4   4       17.24       16.80      5.29 o
   5  -4   4        7.41       10.12      7.34 o
   6  -4   4      118.24      126.85     23.79 o
   7  -4   4       33.56       59.42     14.08 o
   8  -4   4      748.52      699.64     32.89 o
   9  -4   4       18.27      -23.92     15.95 o
  10  -4   4       10.65       10.45     16.58 o
  11  -4   4       45.61       27.41     30.64 o
  12  -4   4        1.90       20.90     23.22 o
  13  -4   4        0.22       47.37     28.35 o
 -12  -3   4        8.20      -33.49     23.50 o
 -11  -3   4        0.03      -36.88     24.59 o
 -10  -3   4       53.53       68.05     14.58 o
  -9  -3   4        4.41       32.67     10.57 o
  -8  -3   4       39.03       33.64     13.88 o
  -7  -3   4      695.94      695.46     55.49 o
  -6  -3   4      746.83      711.77     37.80 o
  -5  -3   4      377.40      356.92     25.50 o
  -4  -3   4       52.98       52.43      7.14 o
  -3  -3   4     4146.50     4050.74    121.09 o
  -2  -3   4       74.22       98.52     10.15 o
  -1  -3   4     3793.95     3629.32    105.24 o
   0  -3   4        0.15       -0.02      1.17 o
   1  -3   4      383.47      403.59     17.08 o
   2  -3   4      221.99      207.15     12.17 o
   3  -3   4     1743.48     1804.95     54.47 o
   4  -3   4      121.22      126.04     14.93 o
   5  -3   4       11.55       12.67      4.25 o
   6  -3   4      110.72      112.87     10.98 o
   7  -3   4      449.17      523.35    124.93 o
   8  -3   4       28.36       14.56     10.32 o
   9  -3   4       15.63       -0.72     32.82 o
  10  -3   4        8.53        6.55     23.16 o
  11  -3   4        7.65       -1.94     14.75 o
  12  -3   4        1.16       -4.18     16.51 o
  13  -3   4       22.14       49.09     22.80 o
 -12  -2   4       10.06       17.75     22.96 o
 -11  -2   4       59.03      107.31     20.25 o
 -10  -2   4       19.79       29.95     17.93 o
  -9  -2   4      169.20      171.60     20.75 o
  -8  -2   4        3.92       26.70     17.16 o
  -7  -2   4       48.62       61.81      8.15 o
  -6  -2   4       38.74       37.04      5.55 o
  -5  -2   4       62.70       69.75      7.40 o
  -4  -2   4      737.50      795.71     50.78 o
  -3  -2   4      690.26      579.41     25.03 o
  -2  -2   4     1872.76     2066.84     68.94 o
  -1  -2   4     2089.79     2085.32     35.99 o
   0  -2   4       49.93       61.96      3.81 o
   1  -2   4        4.75        2.57      2.22 o
   2  -2   4      303.91      283.42     22.14 o
   3  -2   4       85.40      112.76      9.70 o
   4  -2   4      461.77      522.71     33.35 o
   5  -2   4       22.68       83.36     12.16 o
   6  -2   4      248.23      222.48     27.58 o
   7  -2   4      702.36      696.98     62.86 o
   8  -2   4       25.26       51.58     12.36 o
   9  -2   4      193.10      111.59     20.92 o
  10  -2   4       69.31       86.28     29.41 o
  11  -2   4      106.04      149.54    117.44 o
  12  -2   4       82.56      116.61     23.82 o
 -13  -1   4        1.77      -32.72     21.81 o
 -12  -1   4       22.21        9.11     21.78 o
 -11  -1   4        3.84       21.07     16.16 o
 -10  -1   4        8.00      -10.31     10.18 o
  -9  -1   4      164.06      163.54     46.80 o
  -8  -1   4       53.06       44.34     16.70 o
  -7  -1   4       59.29       43.10      9.59 o
  -6  -1   4      211.48      206.31     13.93 o
  -5  -1   4      185.70      186.71      8.64 o
  -4  -1   4     3889.22     4136.33    261.43 o
  -3  -1   4     4769.48     4563.21    166.65 o
  -2  -1   4     2966.76     3215.53     63.30 o
  -1  -1   4     5376.81     5446.63    137.68 o
   0  -1   4       27.06       73.35      4.55 o
   1  -1   4     3072.47     3316.52    108.97 o
   2  -1   4     2342.82     2501.19    151.26 o
   3  -1   4      241.44      277.49     23.52 o
   4  -1   4       28.86       18.41      4.23 o
   5  -1   4       74.64      109.16     10.58 o
   6  -1   4      327.87      320.00     20.90 o
   7  -1   4      593.36      625.08     97.97 o
   8  -1   4       20.15       19.64     10.88 o
   9  -1   4       70.08       99.88     31.03 o
  10  -1   4       42.09       46.24     13.54 o
  11  -1   4       77.42       -2.78     22.16 o
  12  -1   4      154.54      143.64     30.83 o
 -13   0   4       11.80       -1.30     23.66 o
 -12   0   4       21.70        9.54     18.32 o
 -11   0   4       15.87        0.22     15.16 o
 -10   0   4       24.43       37.40     22.18 o
  -9   0   4       11.78        9.99      8.13 o
  -8   0   4      128.80      131.07     24.58 o
  -7   0   4        1.87        4.09      4.86 o
  -6   0   4      769.49      747.55     51.55 o
  -5   0   4      598.24      510.50     32.91 o
  -4   0   4      430.04      411.45     34.47 o
  -3   0   4     2127.32     2049.80     66.81 o
  -2   0   4     3458.56     3523.69    117.65 o
  -1   0   4       85.99       76.53      4.81 o
   0   0   4     7278.97     7610.29    138.71 o
   1   0   4      153.88      176.16      8.56 o
   2   0   4      399.70      476.75     38.09 o
   3   0   4     1893.94     1940.48    124.26 o
   4   0   4      505.15      677.13     44.08 o
   5   0   4       11.11       27.41      4.93 o
   6   0   4      871.12     1000.16     65.00 o
   7   0   4      117.59      133.05     22.64 o
   8   0   4      362.62      362.84     36.94 o
   9   0   4       30.63       17.29     10.36 o
  10   0   4      195.00      193.86     39.38 o
  11   0   4       17.40       39.06     25.95 o
  12   0   4        2.04      -25.81     17.21 o
 -13   1   4        2.03      -27.87     29.74 o
 -12   1   4        1.71       -0.05     54.57 o
 -11   1   4       59.86       21.83     21.04 o
 -10   1   4        7.50       35.98     17.06 o
  -9   1   4       27.82       18.61     15.11 o
  -8   1   4       36.55       52.11     10.21 o
  -7   1   4      224.29      193.30     18.39 o
  -6   1   4      464.18      342.73     24.42 o
  -5   1   4       92.44      103.10      9.81 o
  -4   1   4       76.51       74.35      6.85 o
  -3   1   4      536.17      540.96     24.95 o
  -2   1   4      960.89      877.07     22.78 o
  -1   1   4      343.06      439.15     19.95 o
   0   1   4     1267.40     1119.93     24.51 o
   1   1   4     3246.26     3555.23     77.79 o
   2   1   4      195.31      288.14     15.27 o
   3   1   4      151.45      150.23     10.29 o
   4   1   4      117.42      105.39      9.73 o
   5   1   4        0.50        7.81      5.11 o
   6   1   4      597.30      551.17     41.47 o
   7   1   4       74.47       94.73     16.61 o
   8   1   4      345.77      332.18     17.49 o
   9   1   4        7.50       32.63     21.91 o
  10   1   4      127.65      154.69     42.51 o
  11   1   4        0.12       -6.69     40.22 o
 -13   2   4       45.45      141.25     65.29 o
 -12   2   4        8.90       23.30     19.93 o
 -11   2   4       72.33      103.68     71.23 o
 -10   2   4      338.70      392.09     36.25 o
  -9   2   4       79.91       84.35     25.26 o
  -8   2   4        1.86       -9.73      6.49 o
  -7   2   4      436.03      388.28     42.24 o
  -6   2   4       16.40       17.52      6.77 o
  -5   2   4       69.44       81.01     10.07 o
  -4   2   4       21.80       33.97      4.65 o
  -3   2   4     1979.02     1911.12     65.70 o
  -2   2   4     1427.09     1415.31     36.36 o
  -1   2   4      359.99      271.77     96.12 o
   0   2   4     8307.17     8493.05    155.78 o
   1   2   4      640.62      781.96     68.03 o
   2   2   4      336.17      311.35     32.92 o
   3   2   4       82.72       95.40     14.21 o
   4   2   4       42.27       35.14      8.74 o
   5   2   4      109.71      109.65     26.75 o
   6   2   4      413.47      565.10     53.73 o
   7   2   4      115.20       78.84     19.00 o
   8   2   4      366.51      374.05     37.12 o
   9   2   4       18.10       12.65     10.54 o
  10   2   4       94.53       96.60     40.06 o
  11   2   4       32.99      -14.38     23.82 o
 -14   3   4       54.52        1.43     34.81 o
 -13   3   4      108.15      126.71     25.89 o
 -12   3   4       42.09       98.07     22.48 o
 -11   3   4      175.27      171.80     28.74 o
 -10   3   4        0.18        6.73     18.73 o
  -9   3   4       73.83       61.58     14.89 o
  -8   3   4      209.96      218.86     25.89 o
  -7   3   4       68.38       53.39     22.29 o
  -6   3   4      135.75      136.62      8.48 o
  -5   3   4      919.01      952.84     62.80 o
  -4   3   4      657.45      677.60     25.26 o
  -3   3   4     2595.68     2414.56    107.73 o
  -2   3   4     3531.33     3785.02    142.15 o
  -1   3   4      390.22      403.76     17.38 o
   0   3   4     2104.34     2202.37    146.12 o
   1   3   4      357.15      426.21     29.80 o
   2   3   4      287.92      299.61     20.67 o
   3   3   4       11.30       11.45      6.74 o
   4   3   4        3.66        7.43      7.02 o
   5   3   4      231.59      299.39     24.06 o
   6   3   4       55.25      111.45     12.38 o
   7   3   4       79.68       87.40     15.36 o
   8   3   4      200.25      172.20     32.55 o
   9   3   4       46.30       64.24     41.68 o
  10   3   4       34.44       17.55     16.10 o
 -14   4   4       15.64        3.16     17.05 o
 -13   4   4      169.58      223.11     27.60 o
 -12   4   4       57.52       67.92     16.85 o
 -11   4   4      113.47      138.11     46.51 o
 -10   4   4       84.05      128.19     19.39 o
  -9   4   4       49.99       43.81     11.18 o
  -8   4   4      197.72      186.29     10.06 o
  -7   4   4       78.82       91.32     13.84 o
  -6   4   4       30.85       39.84      7.11 o
  -5   4   4      592.03      550.19     24.04 o
  -4   4   4      223.62      325.96     28.61 o
  -3   4   4        1.47        4.14      4.04 o
  -2   4   4     1478.60     1536.23    104.04 o
  -1   4   4       40.69       31.91      7.64 o
   0   4   4      743.28      766.37     40.87 o
   1   4   4       53.78       30.74      5.71 o
   2   4   4      274.56      244.35     28.78 o
   3   4   4        1.96       -0.24     11.35 o
   4   4   4       95.41       25.88     28.50 o
   5   4   4        3.21       24.98     19.85 o
   6   4   4        0.55       -2.30     10.01 o
   7   4   4       27.98       44.95     19.02 o
   8   4   4      222.72      223.26     79.60 o
   9   4   4        3.41       -6.90     15.31 o
  10   4   4       36.80       19.27     27.91 o
 -14   5   4       27.37       37.84     25.56 o
 -13   5   4       44.14      147.19     31.53 o
 -12   5   4       10.27       13.92     13.61 o
 -11   5   4       11.61       11.59     32.02 o
 -10   5   4      528.25      581.03    156.87 o
  -9   5   4      123.39      128.46     18.78 o
  -8   5   4       20.46        8.31      9.99 o
  -7   5   4       10.28        3.25      3.06 o
  -6   5   4      140.50      124.51     22.93 o
  -5   5   4      272.34      307.30     19.28 o
  -4   5   4       60.54       65.18      8.89 o
  -3   5   4      215.94      211.45     42.88 o
  -2   5   4     1130.37     1161.16     67.24 o
  -1   5   4      613.21      503.22     36.84 o
   0   5   4        5.50       -1.08      4.98 o
   1   5   4        1.47        8.50     10.14 o
   2   5   4       56.16       46.84      8.04 o
   3   5   4       18.66        7.81      6.54 o
   4   5   4      162.40      128.33     14.81 o
   5   5   4       10.42       32.19     15.03 o
   6   5   4       32.84       75.49     19.50 o
   7   5   4       76.01       96.66     21.07 o
   8   5   4       61.08       66.52     17.13 o
   9   5   4        1.39       41.77     35.55 o
 -13   6   4        0.73       24.55     51.98 o
 -12   6   4       50.06       72.31     20.24 o
 -11   6   4        9.40       40.09     19.28 o
 -10   6   4      322.17      338.65     18.80 o
  -9   6   4       39.31       48.64     19.84 o
  -8   6   4      205.80      183.42     32.88 o
  -7   6   4      361.61      396.32     30.29 o
  -6   6   4      148.59      156.81     41.34 o
  -5   6   4       55.38       40.79     12.37 o
  -4   6   4      336.56      380.55     44.02 o
  -3   6   4      372.42      322.68     32.20 o
  -2   6   4     1087.77     1013.39     68.93 o
  -1   6   4      679.17      687.13     28.17 o
   0   6   4     1250.11     1277.91     98.33 o
   1   6   4      128.01      175.61     42.46 o
   2   6   4      706.81      743.75     92.41 o
   3   6   4       19.15        4.38      9.08 o
   4   6   4       94.11       84.38     17.70 o
   5   6   4       48.76       54.76     36.98 o
   6   6   4       37.56       74.92     12.38 o
   7   6   4        2.03      -13.15     15.03 o
   8   6   4        3.31      -16.17     17.77 o
 -13   7   4        4.83       22.26     17.52 o
 -12   7   4      110.64       95.79     18.62 o
 -11   7   4        1.27       12.71     40.00 o
 -10   7   4      298.27      341.29     73.34 o
  -9   7   4      205.75      181.07     16.83 o
  -8   7   4      146.59      131.34     23.47 o
  -7   7   4      229.95      233.40     19.48 o
  -6   7   4      208.65      240.62     12.54 o
  -5   7   4        0.97       -4.50      5.88 o
  -4   7   4      226.76      242.39     27.34 o
  -3   7   4       95.10       67.58     16.01 o
  -2   7   4     1253.10     1168.58     51.73 o
  -1   7   4       87.74       86.91     18.70 o
   0   7   4     2188.34     1973.71     93.41 o
   1   7   4      425.73      483.66     56.50 o
   2   7   4      177.96      211.14     79.17 o
   3   7   4       24.44       26.40     25.89 o
   4   7   4       23.16       44.04     16.27 o
   5   7   4        2.76        4.41     14.79 o
   6   7   4       18.45       17.20     16.29 o
   7   7   4       68.31       46.65     25.63 o
 -13   8   4        4.51      -14.70     32.83 o
 -12   8   4       80.54       60.65     19.38 o
 -11   8   4        6.15       36.76     15.85 o
 -10   8   4      111.01      144.89     29.00 o
  -9   8   4       52.13       29.21     18.51 o
  -8   8   4      191.24      147.32     18.86 o
  -7   8   4      481.41      451.03     37.25 o
  -6   8   4      323.47      329.20     44.38 o
  -5   8   4        0.79      -12.11     12.42 o
  -4   8   4      297.41      373.85     53.41 o
  -3   8   4      141.03      139.60      9.19 o
  -2   8   4     2463.54     2232.84    115.03 o
  -1   8   4       11.54       -1.61     17.28 o
   0   8   4     2672.57     2998.67    188.70 o
   1   8   4        0.42      -10.31     10.16 o
   2   8   4        8.72       36.29     15.23 o
   3   8   4        1.51       -4.51     20.60 o
   4   8   4        1.41       10.81     10.80 o
   5   8   4        0.49      -11.02     22.91 o
   6   8   4       63.47      174.84     41.46 o
   7   8   4       22.77       24.07     24.90 o
 -13   9   4       11.00      -11.73     17.00 o
 -12   9   4        0.50       20.76     11.40 o
 -11   9   4       14.44       -3.26     13.65 o
 -10   9   4        0.36        4.97     11.14 o
  -9   9   4       21.69       28.07      8.74 o
  -8   9   4        2.37       19.86     13.43 o
  -7   9   4       34.66       51.61     29.78 o
  -6   9   4        0.54       -3.47      6.78 o
  -5   9   4       22.06       26.51     10.97 o
  -4   9   4        5.35       -1.12      6.07 o
  -3   9   4      393.27      401.10     60.95 o
  -2   9   4      518.91      459.26     29.03 o
  -1   9   4        5.99        2.82     13.09 o
   0   9   4      291.51      245.16     16.33 o
   1   9   4        4.70       -1.99     13.46 o
   2   9   4       37.53       49.80     18.28 o
   3   9   4       67.52       68.66     13.91 o
   4   9   4        6.04      -13.93     12.62 o
   5   9   4       14.41       71.65     20.11 o
 -12  10   4        0.36       -8.69     18.78 o
 -11  10   4       16.41       46.48     14.85 o
 -10  10   4        3.02       38.66     30.51 o
  -9  10   4        1.38      -14.12     11.81 o
  -8  10   4       17.96       24.16     19.43 o
  -7  10   4        4.09        7.21     12.17 o
  -6  10   4        3.88       10.30      7.43 o
  -5  10   4        2.07        5.20      5.17 o
  -4  10   4       34.53        6.87     10.14 o
  -3  10   4        9.86        6.93     11.57 o
  -2  10   4      121.21      110.64     13.74 o
  -1  10   4        0.14       -7.88     14.35 o
   0  10   4       98.82      120.15     21.55 o
   1  10   4       24.72       55.64     14.45 o
   2  10   4        0.28       14.09     48.45 o
   3  10   4        2.98       44.33     44.35 o
   4  10   4       13.98      -28.68     19.12 o
 -11  11   4       72.69       80.44     28.21 o
 -10  11   4       79.04      126.12     53.16 o
  -9  11   4       98.94      111.66     25.47 o
  -8  11   4        3.81       10.52     16.10 o
  -7  11   4       58.35       65.50     12.67 o
  -6  11   4       75.96       86.63     19.35 o
  -5  11   4      244.18      322.47     44.76 o
  -4  11   4       38.01       53.19     10.36 o
  -3  11   4      164.95      189.59     16.43 o
  -2  11   4       53.32       71.75     23.21 o
  -1  11   4      489.29      476.84     27.00 o
   0  11   4       21.06        5.72     13.63 o
   1  11   4       79.34       66.28     16.86 o
   2  11   4       35.08       15.29     22.88 o
   3  11   4       13.34      -20.70     21.47 o
 -10  12   4        5.14       19.07     28.58 o
  -9  12   4       33.55        4.68     32.70 o
  -8  12   4       53.03       84.36     14.20 o
  -7  12   4       44.13       86.59     13.02 o
  -6  12   4       50.41       16.99     15.74 o
  -5  12   4       83.65       59.26     19.97 o
  -4  12   4        0.19        6.18      9.91 o
  -3  12   4       59.75       49.91     21.34 o
  -2  12   4       68.78       59.48     22.93 o
  -1  12   4      148.75      244.21     55.72 o
   0  12   4       13.57       -2.08     16.18 o
   1  12   4      119.78       76.70     22.03 o
  -9  13   4       28.25      -46.89     31.26 o
  -8  13   4       11.49      -18.94     12.63 o
  -7  13   4        4.77        7.78     16.41 o
  -6  13   4        2.36      -21.69     14.90 o
  -5  13   4       31.69       33.59     15.08 o
  -4  13   4       53.17      101.75     19.47 o
  -3  13   4       93.14      140.86     30.38 o
  -2  13   4       62.32       -8.15     32.90 o
  -1  13   4       38.03      107.20     33.63 o
   2 -15   5        3.03      -13.65     16.03 o
   3 -15   5        6.83        9.70     23.55 o
   4 -15   5        0.88      -32.25     23.34 o
   5 -15   5       18.35       45.33     24.79 o
   6 -15   5        4.57       16.48     22.73 o
  -1 -14   5       16.99       34.34     27.58 o
   0 -14   5      244.06      290.14     43.31 o
   1 -14   5        0.20        1.41     24.07 o
   2 -14   5        5.31       15.12     22.58 o
   3 -14   5        1.30       23.91     16.59 o
   4 -14   5       39.30      145.57     65.29 o
   5 -14   5       79.21       64.16     33.44 o
   6 -14   5        1.88       -2.84     11.43 o
   7 -14   5      155.57       73.28     47.80 o
   8 -14   5       39.34       53.34     51.18 o
   9 -14   5       11.85       94.32     28.91 o
  -3 -13   5      410.39      403.97     55.76 o
  -2 -13   5      126.41       96.63     32.60 o
  -1 -13   5      308.91      410.93     64.52 o
   0 -13   5       36.14       27.78     17.51 o
   1 -13   5      162.36      220.97     60.45 o
   2 -13   5        9.56       43.40     12.62 o
   3 -13   5       28.58       31.99     21.44 o
   4 -13   5        0.05      -14.61      9.74 o
   5 -13   5      100.20      107.35     21.01 o
   6 -13   5       19.33       -0.82     11.96 o
   7 -13   5       89.23       92.46     20.94 o
   8 -13   5       78.15      121.62     23.48 o
   9 -13   5      146.22      151.88     27.88 o
  10 -13   5       10.80        8.39     41.68 o
  -5 -12   5       68.43       45.80     38.70 o
  -4 -12   5        3.66       10.56     25.73 o
  -3 -12   5      118.28      126.98     38.13 o
  -2 -12   5       46.58       55.16     36.44 o
  -1 -12   5      193.77      217.00     17.54 o
   0 -12   5        1.07      -20.29     13.53 o
   1 -12   5      116.98      100.72     24.34 o
   2 -12   5        8.93        6.08     12.92 o
   3 -12   5       10.44        5.33      9.88 o
   4 -12   5        0.46      -10.27      6.84 o
   5 -12   5       24.43       -7.93     22.28 o
   6 -12   5        0.05       -7.46      8.04 o
   7 -12   5      201.46      228.45     44.53 o
   8 -12   5       13.38       15.04      9.87 o
   9 -12   5       70.02       97.33     44.04 o
  10 -12   5        0.29       -9.23     19.41 o
  11 -12   5        1.78       15.38     17.65 o
  -6 -11   5        2.51       68.44     38.64 o
  -5 -11   5        0.15       29.14     25.93 o
  -4 -11   5        1.33      -30.43     30.60 o
  -3 -11   5       47.23       78.00     35.55 o
  -2 -11   5       21.84       91.37     54.19 o
  -1 -11   5      129.16      174.28     22.93 o
   0 -11   5       35.02       40.55     10.62 o
   1 -11   5       41.24       35.93      6.61 o
   2 -11   5        0.65       17.57     16.48 o
   3 -11   5       38.33       60.78     12.19 o
   4 -11   5      249.21      263.81     17.46 o
   5 -11   5       99.42      133.71     16.70 o
   6 -11   5       15.10       32.51     12.28 o
   7 -11   5      586.90      570.54     52.33 o
   8 -11   5        7.45        3.05     13.51 o
   9 -11   5       13.86      -15.75     10.82 o
  10 -11   5       96.92      173.59     76.00 o
  11 -11   5        2.42      -10.02     15.48 o
  -7 -10   5        8.65      132.36     33.49 o
  -6 -10   5       24.22      108.63     33.49 o
  -5 -10   5        8.45        7.99      8.54 o
  -4 -10   5       49.34       35.73     22.64 o
  -3 -10   5        4.62       16.54     12.55 o
  -2 -10   5      127.77      122.36     32.35 o
  -1 -10   5       23.51       32.23     28.35 o
   0 -10   5       72.97       71.14     11.07 o
   1 -10   5       83.89       96.74      5.57 o
   2 -10   5      291.33      235.00     24.73 o
   3 -10   5        0.04        1.23      7.74 o
   4 -10   5       58.88       76.89     19.57 o
   5 -10   5      111.11      124.16     11.00 o
   6 -10   5      152.52      164.26     11.03 o
   7 -10   5      245.53      297.40     32.87 o
   8 -10   5       19.76       10.82     10.06 o
   9 -10   5        1.30       -4.60      8.10 o
  10 -10   5      198.44      237.73     23.60 o
  11 -10   5       96.05      111.58     27.99 o
  12 -10   5      353.07      251.91     29.41 o
  -8  -9   5        3.58        3.47     16.44 o
  -7  -9   5       11.05       34.04     11.70 o
  -6  -9   5       28.90       21.74     23.76 o
  -5  -9   5       17.26        1.83      7.18 o
  -4  -9   5      172.92      194.20     13.22 o
  -3  -9   5       79.99       69.14      3.17 o
  -2  -9   5      254.15      353.42     63.26 o
  -1  -9   5       29.68       -5.61     13.90 o
   0  -9   5      160.28      189.38     25.23 o
   1  -9   5      673.32      627.04     23.14 o
   2  -9   5      105.14       94.92     14.51 o
   3  -9   5      227.64      239.71     17.44 o
   4  -9   5       70.21       79.79      6.26 o
   5  -9   5       67.70       58.97     10.55 o
   6  -9   5       64.98       68.36      9.39 o
   7  -9   5      193.33      179.38     19.74 o
   8  -9   5      166.47      131.22     11.35 o
   9  -9   5       14.64       16.19     15.01 o
  10  -9   5      358.31      418.14     35.63 o
  11  -9   5        7.05       -2.12      3.41 o
  12  -9   5      292.31      306.16     29.22 o
  -9  -8   5        0.42       -6.80     11.11 o
  -8  -8   5       17.27       62.33     31.02 o
  -7  -8   5        0.21       -3.10     22.26 o
  -6  -8   5       64.83       48.03     11.51 o
  -5  -8   5       16.97       32.78      7.59 o
  -4  -8   5        0.63        6.79      4.64 o
  -3  -8   5        0.37        7.13      8.30 o
  -2  -8   5      266.06      273.10     47.90 o
  -1  -8   5        1.52       -0.58     11.80 o
   0  -8   5      844.40      810.40     94.02 o
   1  -8   5       22.69       33.37      4.22 o
   2  -8   5       10.43        5.80      2.45 o
   3  -8   5        6.51        0.33      2.91 o
   4  -8   5       17.48       16.64     10.15 o
   5  -8   5       52.06       59.01      6.85 o
   6  -8   5       24.36       16.22     11.00 o
   7  -8   5        3.28       -7.13      5.90 o
   8  -8   5      247.22      221.51     14.17 o
   9  -8   5       80.97       45.88     29.67 o
  10  -8   5      333.85      426.70     51.09 o
  11  -8   5       99.54      170.48     23.70 o
  12  -8   5       57.61       21.52     18.86 o
 -10  -7   5       42.16      101.33     20.44 o
  -9  -7   5       84.60       74.35     31.24 o
  -8  -7   5       21.03       28.12     12.84 o
  -7  -7   5       35.37       65.73     26.27 o
  -6  -7   5       44.99       43.63     10.85 o
  -5  -7   5        0.02       -0.61      3.92 o
  -4  -7   5      240.07      198.72     32.29 o
  -3  -7   5      771.36      712.03     20.74 o
  -2  -7   5       17.20       11.02     17.50 o
  -1  -7   5      421.99      480.19     53.67 o
   0  -7   5      470.61      461.05     45.09 o
   1  -7   5       18.27       13.93      3.12 o
   2  -7   5      511.89      503.08     27.05 o
   3  -7   5       65.31       61.56     11.02 o
   4  -7   5        4.85       -3.27      3.18 o
   5  -7   5       35.14       41.48      7.39 o
   6  -7   5        0.74       -6.68      8.87 o
   7  -7   5       39.87       28.44     11.55 o
   8  -7   5      145.81      108.85     10.43 o
   9  -7   5       17.46       25.62     24.65 o
  10  -7   5       75.94      107.21     66.94 o
  11  -7   5       55.65       83.43     64.63 o
  12  -7   5       14.06       16.93     22.79 o
 -10  -6   5        9.28        8.54     13.85 o
  -9  -6   5      138.82      135.85     28.96 o
  -8  -6   5        3.30        0.24      8.13 o
  -7  -6   5        1.10       -1.03      8.26 o
  -6  -6   5       37.87       17.49     13.10 o
  -5  -6   5        5.47        7.83      6.67 o
  -4  -6   5      194.15      143.91     22.79 o
  -3  -6   5      248.59      254.62     21.13 o
  -2  -6   5       69.67       57.62      7.85 o
  -1  -6   5       26.34       17.73      8.76 o
   0  -6   5      123.34      103.02      6.21 o
   1  -6   5      783.23      728.60     15.66 o
   2  -6   5      258.93      256.24     13.93 o
   3  -6   5      510.02      489.28     20.11 o
   4  -6   5      749.28      668.87     44.11 o
   5  -6   5       46.29       35.70      5.19 o
   6  -6   5       37.34       34.37      6.67 o
   7  -6   5        3.64        8.11      7.13 o
   8  -6   5      131.78      125.71     12.65 o
   9  -6   5       22.39       30.91     26.41 o
  10  -6   5       16.07        7.92     19.31 o
  11  -6   5       98.20       79.01     27.35 o
  12  -6   5        3.07        4.03     51.11 o
  13  -6   5      125.25       36.70     40.59 o
 -11  -5   5      305.03      276.76     28.28 o
 -10  -5   5       24.90       32.43     16.90 o
  -9  -5   5      277.58      288.55     28.24 o
  -8  -5   5        0.47        9.58     10.76 o
  -7  -5   5        3.61       -8.98      6.16 o
  -6  -5   5      328.51      320.23     23.80 o
  -5  -5   5      163.91      194.46     14.40 o
  -4  -5   5      199.99      212.61     24.46 o
  -3  -5   5     1448.35     1357.57     38.78 o
  -2  -5   5      673.03      652.61     53.44 o
  -1  -5   5     6473.19     6129.95    294.22 o
   0  -5   5       54.46       80.03     13.97 o
   1  -5   5      918.16      757.08     75.16 o
   2  -5   5      778.17      815.05     22.87 o
   3  -5   5        1.04        8.68      2.56 o
   4  -5   5       90.71      124.20     10.47 o
   5  -5   5       41.41       39.06      6.40 o
   6  -5   5      212.34      244.52     24.96 o
   7  -5   5       34.73       17.20      9.72 o
   8  -5   5       82.22       36.17     13.17 o
   9  -5   5      303.85      303.88     23.88 o
  10  -5   5       28.61       85.37     43.42 o
  11  -5   5       95.02      133.70     21.90 o
  12  -5   5       40.10       56.90     19.56 o
 -11  -4   5      190.10      149.51     20.77 o
 -10  -4   5       10.06       69.30     25.07 o
  -9  -4   5       42.35       55.57     14.81 o
  -8  -4   5       44.95       55.84     25.32 o
  -7  -4   5       32.76       36.81      8.91 o
  -6  -4   5      645.90      639.01     50.27 o
  -5  -4   5       72.79       53.04      5.65 o
  -4  -4   5      652.46      673.62     35.32 o
  -3  -4   5      283.84      211.18     19.78 o
  -2  -4   5     1773.20     1752.75     57.28 o
  -1  -4   5      684.47      616.68     22.52 o
   0  -4   5     1430.86     1260.46     68.00 o
   1  -4   5        1.55        0.54      1.55 o
   2  -4   5       22.18       31.03      3.50 o
   3  -4   5       52.14       46.54      4.47 o
   4  -4   5      281.47      260.09     16.49 o
   5  -4   5       22.29       22.47      7.83 o
   6  -4   5      580.68      566.68     30.61 o
   7  -4   5      841.97      734.55     34.27 o
   8  -4   5        6.11       14.19     15.11 o
   9  -4   5      154.00      189.10     18.50 o
  10  -4   5        7.00      -27.83     18.55 o
  11  -4   5      233.39      150.89     37.60 o
  12  -4   5      196.33      228.71     32.39 o
 -12  -3   5       13.07      -41.35     27.56 o
 -11  -3   5        4.01        3.46     16.95 o
 -10  -3   5      200.61      129.83     19.12 o
  -9  -3   5        6.37       -4.03     10.36 o
  -8  -3   5      171.52      124.37     16.86 o
  -7  -3   5      352.11      338.34     22.62 o
  -6  -3   5       12.12       19.79      4.35 o
  -5  -3   5      535.39      545.85     46.41 o
  -4  -3   5        8.06       10.55      2.62 o
  -3  -3   5     1219.46     1277.58     29.56 o
  -2  -3   5     1288.20     1224.96     63.40 o
  -1  -3   5      416.37      350.82     40.21 o
   0  -3   5      756.58      688.88     20.12 o
   1  -3   5       14.23        9.51      4.18 o
   2  -3   5      245.41      269.01     17.68 o
   3  -3   5      124.42      110.10      7.33 o
   4  -3   5        8.17        0.39      6.22 o
   5  -3   5      517.86      584.25     22.89 o
   6  -3   5       14.44       26.64     11.20 o
   7  -3   5       71.83       70.03     13.52 o
   8  -3   5       17.91       41.92     12.52 o
   9  -3   5       37.46       94.20     40.95 o
  10  -3   5      144.33      189.59     36.82 o
  11  -3   5       68.34      101.98     29.81 o
  12  -3   5      257.19      177.81     41.86 o
 -12  -2   5       14.83      -36.07     27.45 o
 -11  -2   5       62.66       50.70     14.04 o
 -10  -2   5      258.59      290.42     39.83 o
  -9  -2   5       52.44       39.73      8.70 o
  -8  -2   5      223.64      184.13     12.07 o
  -7  -2   5       94.32      109.87     14.87 o
  -6  -2   5        0.90       -4.80      3.72 o
  -5  -2   5      125.06      111.65     13.71 o
  -4  -2   5      667.21      739.30     51.34 o
  -3  -2   5       99.37      106.06      4.95 o
  -2  -2   5     1012.21      941.64     41.14 o
  -1  -2   5       20.55       37.04      6.41 o
   0  -2   5     1347.23     1247.26     45.69 o
   1  -2   5     1637.30     1812.42     67.09 o
   2  -2   5      656.11      574.47     29.22 o
   3  -2   5     2945.25     2949.04    168.74 o
   4  -2   5     1153.80     1258.19    105.96 o
   5  -2   5       30.07       26.78      6.67 o
   6  -2   5       51.48       59.77     29.20 o
   7  -2   5      333.89      398.73     97.91 o
   8  -2   5      103.38       78.63     14.38 o
   9  -2   5       21.88       73.61     17.55 o
  10  -2   5      132.24      110.59     19.21 o
  11  -2   5       35.70       40.22     18.96 o
  12  -2   5      175.49      128.04     55.06 o
 -13  -1   5       19.35      -20.27     30.91 o
 -12  -1   5       24.02       29.43     14.99 o
 -11  -1   5      112.36      164.77     27.32 o
 -10  -1   5        7.42        9.84     10.56 o
  -9  -1   5        8.05       14.61      9.49 o
  -8  -1   5       90.40      114.32     16.39 o
  -7  -1   5       70.83       54.64      5.27 o
  -6  -1   5      358.42      396.27     42.81 o
  -5  -1   5      171.46      177.19      8.48 o
  -4  -1   5      593.74      727.96     41.59 o
  -3  -1   5     1443.21     1625.17     63.20 o
  -2  -1   5      351.25      305.53     11.41 o
  -1  -1   5      626.27      633.74     25.14 o
   0  -1   5     1967.70     2014.64     81.75 o
   1  -1   5        4.21        0.75      2.96 o
   2  -1   5       37.45       39.58     15.87 o
   3  -1   5     1473.32     1565.72     69.39 o
   4  -1   5       16.14       13.23      4.37 o
   5  -1   5       57.30       47.11      9.82 o
   6  -1   5        4.89        5.11      5.12 o
   7  -1   5      193.51      220.21     12.05 o
   8  -1   5      357.49      350.15     20.03 o
   9  -1   5       35.33       21.22      8.82 o
  10  -1   5       99.36       74.21     19.83 o
  11  -1   5      175.23      168.43     60.60 o
  12  -1   5       37.00        1.05     59.09 o
 -13   0   5       28.01       25.81     16.74 o
 -12   0   5       94.48       93.57     26.19 o
 -11   0   5      123.78      177.17     18.46 o
 -10   0   5      157.47      124.68     16.43 o
  -9   0   5       71.96       77.47     16.12 o
  -8   0   5      329.82      341.28     25.08 o
  -7   0   5       54.64       56.74     10.87 o
  -6   0   5      270.90      208.45     14.19 o
  -5   0   5       74.27       78.29      8.25 o
  -4   0   5     1993.87     2156.36    101.68 o
  -3   0   5       46.61       64.27      5.11 o
  -2   0   5      379.15      368.62     13.28 o
  -1   0   5      274.79      400.62     21.12 o
   0   0   5     4270.59     4517.93    133.65 o
   1   0   5       14.83       31.70      8.06 o
   2   0   5        5.99       21.74     13.02 o
   3   0   5       53.81       51.30      8.21 o
   4   0   5      226.54      272.25     15.60 o
   5   0   5        3.54       -4.50     20.34 o
   6   0   5       34.03       69.00     21.82 o
   7   0   5      104.23      125.54     12.11 o
   8   0   5      310.18      304.18     39.49 o
   9   0   5      194.26      166.91     29.38 o
  10   0   5       75.51      108.25     19.74 o
  11   0   5      323.45      374.19     39.99 o
 -13   1   5      160.47      210.06     26.11 o
 -12   1   5        6.49       -7.83     34.69 o
 -11   1   5      181.98      240.86     36.35 o
 -10   1   5        8.49       -4.15     14.79 o
  -9   1   5      633.21      654.30     60.12 o
  -8   1   5        8.41        8.36      4.50 o
  -7   1   5       24.80       13.12      3.80 o
  -6   1   5      384.60      417.34     45.11 o
  -5   1   5       18.93        5.02      2.69 o
  -4   1   5      218.86      272.32     24.56 o
  -3   1   5     2535.41     2396.76     95.21 o
  -2   1   5      213.34      245.40     11.34 o
  -1   1   5       20.78       16.86      2.80 o
   0   1   5     3822.64     3944.20    182.84 o
   1   1   5      100.66      132.80     12.38 o
   2   1   5      653.80      698.26     34.57 o
   3   1   5       68.96       71.49      7.82 o
   4   1   5      215.07      229.92     36.35 o
   5   1   5      104.01       87.92     26.51 o
   6   1   5       26.20        9.08      9.10 o
   7   1   5      403.86      477.61     75.60 o
   8   1   5       58.91       70.75     20.57 o
   9   1   5      238.87      213.26     64.55 o
  10   1   5       22.84       42.43     43.34 o
  11   1   5       42.42       44.94     18.05 o
 -13   2   5      141.06       91.34     30.96 o
 -12   2   5       60.55      102.01     20.87 o
 -11   2   5      352.65      355.80     27.75 o
 -10   2   5       53.57       48.38     12.24 o
  -9   2   5      925.26      873.31     83.37 o
  -8   2   5       18.26        5.79      3.05 o
  -7   2   5       58.80       59.41     14.09 o
  -6   2   5      114.28      141.46     19.76 o
  -5   2   5       23.92       11.46      2.61 o
  -4   2   5       35.96       34.75      2.58 o
  -3   2   5      107.13      112.50     10.57 o
  -2   2   5      671.22      735.80     29.66 o
  -1   2   5        5.35       30.14      5.08 o
   0   2   5        2.98       -5.34      5.74 o
   1   2   5      919.03      821.43     27.12 o
   2   2   5      174.22      176.67      8.87 o
   3   2   5      958.71      968.00     57.65 o
   4   2   5       11.78        7.30      9.25 o
   5   2   5      420.80      394.80     78.98 o
   6   2   5       59.76       53.12     50.05 o
   7   2   5       21.76       32.52     26.23 o
   8   2   5       29.49       83.09     92.00 o
   9   2   5       41.56       48.76     21.94 o
  10   2   5       25.38       32.31     26.41 o
 -13   3   5       44.63       66.57     30.79 o
 -12   3   5       12.14       32.47     14.42 o
 -11   3   5      468.32      476.33     40.80 o
 -10   3   5      380.28      292.71     32.19 o
  -9   3   5      518.58      608.47    102.57 o
  -8   3   5       52.14       43.09      5.48 o
  -7   3   5      325.11      324.48     27.53 o
  -6   3   5      222.68      219.04     19.60 o
  -5   3   5       68.50       76.18      7.53 o
  -4   3   5     1015.79     1079.22     65.58 o
  -3   3   5      189.04      169.20      5.06 o
  -2   3   5     1914.31     1955.15     80.11 o
  -1   3   5     1077.90     1098.11     25.36 o
   0   3   5     1203.18     1180.65     78.35 o
   1   3   5       79.93      122.59     22.33 o
   2   3   5       11.21       21.63     10.21 o
   3   3   5      268.86      216.97     32.18 o
   4   3   5      613.41      595.12     48.25 o
   5   3   5        5.44       17.49     16.38 o
   6   3   5       92.04      161.43     19.88 o
   7   3   5       17.11       33.51     13.30 o
   8   3   5        0.20      -13.25     27.55 o
   9   3   5        1.68       -2.14     25.50 o
  10   3   5       52.54       64.48     20.56 o
 -13   4   5       30.11       76.97     23.91 o
 -12   4   5      120.15      104.95     17.60 o
 -11   4   5        0.94        0.71     28.07 o
 -10   4   5      715.66      754.19     61.58 o
  -9   4   5      160.72      130.38     28.65 o
  -8   4   5      320.93      278.95     39.64 o
  -7   4   5      132.26      123.50     12.52 o
  -6   4   5        2.82        5.20     10.13 o
  -5   4   5      982.09     1049.64     56.45 o
  -4   4   5      107.09      128.33     22.60 o
  -3   4   5      152.16      160.09      9.35 o
  -2   4   5     2186.13     2122.57    123.77 o
  -1   4   5       23.00       29.91     10.16 o
   0   4   5      631.79      594.93     19.84 o
   1   4   5     1201.90     1209.47     38.03 o
   2   4   5       17.42       16.00      5.18 o
   3   4   5      161.35      171.02     11.79 o
   4   4   5       30.61        4.51     20.88 o
   5   4   5       61.98       61.89     12.98 o
   6   4   5        0.03      -13.96     10.19 o
   7   4   5       14.75       41.21     31.49 o
   8   4   5       92.93      117.89     36.34 o
   9   4   5        6.75      -23.29     40.48 o
 -13   5   5       19.28      -10.12     16.28 o
 -12   5   5       27.69       45.24     16.04 o
 -11   5   5        2.94       22.48     22.21 o
 -10   5   5      160.23      144.11     32.33 o
  -9   5   5      163.17      143.99      7.61 o
  -8   5   5        0.05       -0.99      5.20 o
  -7   5   5       85.63       89.36     10.20 o
  -6   5   5        0.92       -2.96      7.54 o
  -5   5   5      486.22      523.53     71.28 o
  -4   5   5      260.06      278.25     38.48 o
  -3   5   5      127.18      116.54     16.90 o
  -2   5   5     1772.24     1835.92     84.78 o
  -1   5   5       19.61       19.98      6.99 o
   0   5   5      210.11      226.24     24.83 o
   1   5   5      580.29      563.32     85.90 o
   2   5   5       24.31       13.77      5.79 o
   3   5   5       85.08       57.42      6.74 o
   4   5   5       21.04       26.78     11.61 o
   5   5   5      154.01      176.22     16.28 o
   6   5   5       17.85       35.45     13.95 o
   7   5   5       45.77      160.00     36.78 o
   8   5   5      277.02      259.42     19.22 o
   9   5   5        5.16       30.11     15.53 o
 -13   6   5       56.36       63.56     22.41 o
 -12   6   5        6.58       35.01     39.97 o
 -11   6   5        1.63       -2.66     27.58 o
 -10   6   5       28.79       41.49     21.05 o
  -9   6   5       51.57       26.65     10.31 o
  -8   6   5      482.12      458.24     40.81 o
  -7   6   5      337.63      331.07     43.16 o
  -6   6   5      116.67      151.49     25.06 o
  -5   6   5      133.71      156.37     17.59 o
  -4   6   5      275.51      302.79     50.78 o
  -3   6   5      461.40      467.92     13.22 o
  -2   6   5      316.24      349.70     64.42 o
  -1   6   5       55.97       63.46      9.76 o
   0   6   5      347.94      329.28     30.05 o
   1   6   5       65.63       54.82     14.29 o
   2   6   5      298.91      268.00     13.88 o
   3   6   5      908.59      782.56     89.32 o
   4   6   5        4.53      -11.38     30.20 o
   5   6   5        0.82       -4.48     19.56 o
   6   6   5        0.54       16.50     30.68 o
   7   6   5       53.58       -1.91     24.51 o
   8   6   5       22.34       37.14     23.75 o
 -13   7   5       26.01       58.35     49.51 o
 -12   7   5        0.05       18.46     22.93 o
 -11   7   5       68.44       65.63     16.65 o
 -10   7   5        1.20       -2.45     12.62 o
  -9   7   5      585.55      571.96     45.82 o
  -8   7   5      239.62      208.56     13.47 o
  -7   7   5      209.51      181.22     20.04 o
  -6   7   5       83.64       80.14     11.56 o
  -5   7   5        2.23        0.63     16.79 o
  -4   7   5        1.14       19.16      7.49 o
  -3   7   5       54.33       61.61     20.18 o
  -2   7   5        0.14      -14.27     20.91 o
  -1   7   5      184.05      233.46     24.67 o
   0   7   5      187.19      217.21     40.70 o
   1   7   5      144.89      252.20     68.70 o
   2   7   5        8.65      -10.10     10.12 o
   3   7   5       23.61       13.12     12.14 o
   4   7   5        5.35       35.12     53.10 o
   5   7   5       49.01       87.56     16.87 o
   6   7   5        1.77      -15.34     28.64 o
   7   7   5        8.63       -1.18     14.92 o
 -13   8   5       22.57        1.55     24.92 o
 -12   8   5        1.38      -23.61     47.06 o
 -11   8   5      124.35      163.00     44.92 o
 -10   8   5       24.51       -1.42     14.23 o
  -9   8   5      692.66      676.76     40.71 o
  -8   8   5       80.71       22.40     10.10 o
  -7   8   5      167.39      156.20     11.25 o
  -6   8   5       67.67       59.30     14.30 o
  -5   8   5       60.10       84.59     22.57 o
  -4   8   5      101.10       94.52     11.37 o
  -3   8   5        0.54        0.61      4.94 o
  -2   8   5       46.03       35.77     24.36 o
  -1   8   5      265.90      231.83     25.65 o
   0   8   5        2.27       -0.04     22.14 o
   1   8   5      311.39      249.66     22.34 o
   2   8   5      118.21      139.91     56.56 o
   3   8   5       65.58      141.21     18.34 o
   4   8   5        0.00       24.47     21.99 o
   5   8   5        2.82       46.72     44.13 o
   6   8   5        0.73       25.09     19.06 o
 -12   9   5       47.69       34.29     16.85 o
 -11   9   5       48.02       47.33     21.88 o
 -10   9   5       26.22       23.41     11.03 o
  -9   9   5      506.00      538.54     22.09 o
  -8   9   5        5.58        6.98      7.96 o
  -7   9   5      308.99      248.00     31.98 o
  -6   9   5       18.85       27.77     11.26 o
  -5   9   5       21.03       16.68     23.02 o
  -4   9   5       96.81       51.05     32.80 o
  -3   9   5      134.54      154.24     16.79 o
  -2   9   5       35.98       37.34     19.51 o
  -1   9   5      111.55      133.36     60.85 o
   0   9   5       11.22       37.65     25.96 o
   1   9   5      106.78       58.99     19.66 o
   2   9   5       10.22        5.64     12.50 o
   3   9   5       48.81       38.88     13.89 o
   4   9   5        4.02      -27.02     18.01 o
   5   9   5        2.63       69.97     26.35 o
 -12  10   5       41.51       17.06     16.42 o
 -11  10   5       71.57       35.65     30.78 o
 -10  10   5      105.97      132.14     19.76 o
  -9  10   5      178.12      137.61     24.86 o
  -8  10   5       13.03       27.89     11.35 o
  -7  10   5      145.95      112.79     23.96 o
  -6  10   5       26.03       29.60     16.78 o
  -5  10   5        2.70       -4.89      7.15 o
  -4  10   5        0.31       -1.42     17.81 o
  -3  10   5        9.47        0.12     19.69 o
  -2  10   5       54.47       12.33     21.45 o
  -1  10   5      217.92      239.51     48.82 o
   0  10   5      170.18      158.65     19.09 o
   1  10   5      485.00      539.94     88.05 o
   2  10   5        2.55       37.58     21.03 o
   3  10   5       66.12      146.01     59.90 o
   4  10   5       21.16      -29.24     19.49 o
 -11  11   5        1.83        7.15     25.66 o
 -10  11   5      451.93      540.02     72.17 o
  -9  11   5        1.05       -2.14     12.66 o
  -8  11   5       82.35      112.91     15.49 o
  -7  11   5      106.01       84.63     23.50 o
  -6  11   5        8.45       -2.60     13.57 o
  -5  11   5        2.58       -8.61      9.76 o
  -4  11   5        2.35       -7.46     13.38 o
  -3  11   5       12.05        7.18     18.86 o
  -2  11   5       79.02      111.60     30.99 o
  -1  11   5       26.68       -3.87     27.64 o
   0  11   5      236.44      187.91     27.19 o
   1  11   5       18.60       10.98     16.87 o
   2  11   5       52.99       15.87     51.07 o
 -10  12   5      225.36      247.57     44.20 o
  -9  12   5       28.59       17.68     14.80 o
  -8  12   5       29.77       19.68     17.23 o
  -7  12   5        8.05       29.34     13.68 o
  -6  12   5        1.22       -3.53     16.42 o
  -5  12   5        0.27        9.73     27.37 o
  -4  12   5        3.59      -11.93     10.51 o
  -3  12   5       44.73       67.92     40.79 o
  -2  12   5      166.10      194.31     26.77 o
  -1  12   5       21.72       46.79     21.43 o
   0  12   5       44.85       43.88     19.25 o
  -8  13   5        7.18       15.40     23.79 o
  -7  13   5      196.37      232.97     16.83 o
  -6  13   5        2.58       -1.86     17.53 o
  -5  13   5        0.00       37.01     15.17 o
  -4  13   5       88.62      112.37     38.17 o
  -3  13   5       22.85       35.01     17.06 o
  -2  13   5       60.61       43.54     28.14 o
   2 -15   6        6.95       -6.73     25.11 o
   3 -15   6       17.12        8.59     46.66 o
   4 -15   6        0.17        1.77     58.36 o
   5 -15   6       48.40       -6.01     33.78 o
  -1 -14   6      158.20      150.67     25.40 o
   0 -14   6       15.94       59.20     31.51 o
   1 -14   6      137.21       99.25     16.82 o
   2 -14   6       99.60      164.12     37.19 o
   3 -14   6      139.13      166.76     26.28 o
   4 -14   6        0.22      -20.79     16.21 o
   5 -14   6      103.94      150.21     27.14 o
   6 -14   6       34.52       72.74     16.30 o
   7 -14   6        0.01       17.56     36.68 o
   8 -14   6       32.24       17.40     46.20 o
  -3 -13   6       20.23       28.39     27.22 o
  -2 -13   6       10.55      -25.11     16.74 o
  -1 -13   6       69.51       72.07     15.63 o
   0 -13   6      131.56      146.88     46.50 o
   1 -13   6        1.29       50.06     14.85 o
   2 -13   6       82.03       99.19     32.47 o
   3 -13   6        3.04       27.30     16.74 o
   4 -13   6       11.72        8.53     14.61 o
   5 -13   6        0.06       -3.94     16.10 o
   6 -13   6        1.03      -11.12      9.30 o
   7 -13   6       16.95      -17.02     11.35 o
   8 -13   6       18.65       63.52     16.03 o
   9 -13   6       30.04       19.29     32.13 o
  10 -13   6      118.66      180.45     27.28 o
  -5 -12   6       10.31       39.19     27.74 o
  -4 -12   6        8.09       -6.61     26.36 o
  -3 -12   6       39.25      -16.89     34.92 o
  -2 -12   6      135.42      138.50     23.27 o
  -1 -12   6       35.39       67.79     25.93 o
   0 -12   6      221.74      227.63     32.53 o
   1 -12   6       84.35      109.27     48.86 o
   2 -12   6       18.97        3.86     34.98 o
   3 -12   6       44.33       58.80     13.96 o
   4 -12   6      153.71      179.10     17.69 o
   5 -12   6        1.75      -13.08     16.67 o
   6 -12   6        1.88      -16.06     10.71 o
   7 -12   6        6.98       25.72     10.98 o
   8 -12   6       44.70       66.14     26.31 o
   9 -12   6        0.00        7.50     17.31 o
  10 -12   6        5.79       33.46     15.29 o
  -6 -11   6        7.94      111.09     38.87 o
  -5 -11   6       13.66       40.67     26.99 o
  -4 -11   6        3.31        4.55     34.18 o
  -3 -11   6        1.36      -43.41     28.94 o
  -2 -11   6      173.56      281.61     86.89 o
  -1 -11   6       11.65      -15.83     10.55 o
   0 -11   6       21.02       34.07     20.15 o
   1 -11   6        8.43        5.02     20.72 o
   2 -11   6        0.44        6.95      2.90 o
   3 -11   6       14.05       19.86     17.84 o
   4 -11   6      184.63      164.70      9.77 o
   5 -11   6       20.87       30.71      8.75 o
   6 -11   6       49.85       42.12     18.98 o
   7 -11   6        1.61       -2.45      8.15 o
   8 -11   6       23.99        0.33     21.77 o
   9 -11   6       19.69       35.95     16.68 o
  10 -11   6        6.31        7.87     11.27 o
  11 -11   6       17.19       38.97     40.61 o
  -7 -10   6        6.88       30.06     23.56 o
  -6 -10   6        0.13       21.95     34.26 o
  -5 -10   6        7.68      -25.76     19.24 o
  -4 -10   6       46.08       50.01     29.43 o
  -3 -10   6       48.47      112.18     27.97 o
  -2 -10   6        1.24       24.64     15.56 o
  -1 -10   6       19.45       65.02     16.82 o
   0 -10   6       30.26       10.88      9.75 o
   1 -10   6        6.04      -20.08     13.38 o
   2 -10   6      841.00      807.57     36.42 o
   3 -10   6      410.27      384.53     35.46 o
   4 -10   6        1.31        8.10      4.80 o
   5 -10   6      137.85      143.46     24.21 o
   6 -10   6        0.45       -9.55      6.37 o
   7 -10   6        1.76       17.39     14.82 o
   8 -10   6        6.11        6.44     12.74 o
   9 -10   6        2.47        6.47     12.65 o
  10 -10   6        2.67       -8.54     10.76 o
  11 -10   6        1.12      -22.88     27.00 o
  12 -10   6       64.49       32.69     34.06 o
  -8  -9   6       29.33       10.85     17.10 o
  -7  -9   6       33.14       20.58     20.60 o
  -6  -9   6        3.52      -11.08     16.86 o
  -5  -9   6        4.91       -3.56     14.88 o
  -4  -9   6        5.06       -7.70     15.11 o
  -3  -9   6       71.51       69.74     34.02 o
  -2  -9   6       41.36       45.22     11.54 o
  -1  -9   6      150.77      159.85     17.08 o
   0  -9   6      202.60      201.39     44.18 o
   1  -9   6      104.10       81.51     10.47 o
   2  -9   6       62.60       54.15      6.86 o
   3  -9   6      373.48      375.31     11.92 o
   4  -9   6       14.73       17.63     10.61 o
   5  -9   6      915.21      942.87     60.87 o
   6  -9   6       86.87       65.51      8.62 o
   7  -9   6      104.70      112.45     21.27 o
   8  -9   6        0.11       -6.43      6.78 o
   9  -9   6        6.40       18.59     11.40 o
  10  -9   6        6.50       10.71     11.92 o
  11  -9   6       29.78       26.16     39.10 o
  12  -9   6       49.49       30.69     58.51 o
  -9  -8   6       83.99       77.54     16.94 o
  -8  -8   6        1.71      -21.76     16.85 o
  -7  -8   6       21.00       -2.50     17.13 o
  -6  -8   6      121.47      158.95     20.27 o
  -5  -8   6       22.75       24.98     17.17 o
  -4  -8   6      119.54       92.90      9.47 o
  -3  -8   6        1.71      -24.82     19.14 o
  -2  -8   6      148.21      239.77     18.34 o
  -1  -8   6      375.34      378.89     74.77 o
   0  -8   6      116.53      100.57     18.17 o
   1  -8   6      324.71      294.35     29.80 o
   2  -8   6        3.19       -4.32      4.01 o
   3  -8   6      945.77      928.43     47.65 o
   4  -8   6       75.72       82.55      6.69 o
   5  -8   6     1037.17      985.58     66.71 o
   6  -8   6        5.56        4.59      4.94 o
   7  -8   6      124.13      125.15     19.53 o
   8  -8   6      122.79      167.60     34.61 o
   9  -8   6        0.12        2.20     10.54 o
  10  -8   6        3.85      -25.08     16.72 o
  11  -8   6       90.60      150.98     93.93 o
  12  -8   6      121.70      137.27     23.12 o
 -10  -7   6        4.67      -21.77     14.51 o
  -9  -7   6      151.99      190.83     20.54 o
  -8  -7   6      139.77      216.14     38.48 o
  -7  -7   6        5.80        7.24      6.73 o
  -6  -7   6       76.99       60.87     17.09 o
  -5  -7   6       31.25       19.56      7.30 o
  -4  -7   6      140.39      136.10     10.22 o
  -3  -7   6      272.68      268.32     22.85 o
  -2  -7   6      437.71      521.14     55.68 o
  -1  -7   6      194.48      174.81     11.47 o
   0  -7   6       42.22       73.40     20.98 o
   1  -7   6        4.88        8.38      2.13 o
   2  -7   6      256.25      287.25     16.11 o
   3  -7   6      354.29      313.83     13.82 o
   4  -7   6      171.63      142.16      9.90 o
   5  -7   6     1250.09     1313.03     77.55 o
   6  -7   6      296.26      288.70     14.76 o
   7  -7   6        6.68        5.26     12.38 o
   8  -7   6        0.17       -0.63      5.82 o
   9  -7   6        6.66       13.35     11.40 o
  10  -7   6       57.87       26.64     20.42 o
  11  -7   6       33.21       43.35     40.76 o
  12  -7   6      104.09      128.22     27.82 o
 -10  -6   6       12.05       21.66     20.75 o
  -9  -6   6       40.38       62.65     13.67 o
  -8  -6   6      142.48      135.32     13.40 o
  -7  -6   6       36.27       58.19      8.22 o
  -6  -6   6       78.54       78.63     12.14 o
  -5  -6   6       55.79       60.02      9.04 o
  -4  -6   6     1030.19     1022.37     46.64 o
  -3  -6   6      331.68      330.63     20.36 o
  -2  -6   6     1226.14     1190.27     81.64 o
  -1  -6   6        8.17       20.02      7.21 o
   0  -6   6     1128.02     1011.78     59.62 o
   1  -6   6      102.93      127.98      8.77 o
   2  -6   6      473.52      478.00     21.55 o
   3  -6   6      341.14      362.93     20.26 o
   4  -6   6      424.13      427.58     27.74 o
   5  -6   6      119.59      114.67      7.14 o
   6  -6   6      133.40      143.48     24.39 o
   7  -6   6        0.41      -12.36      8.24 o
   8  -6   6        1.54       -6.59     12.44 o
   9  -6   6       13.65       -0.24     11.25 o
  10  -6   6       30.48       56.51     15.39 o
  11  -6   6       15.77       12.89     34.52 o
  12  -6   6      176.72      184.22     69.43 o
 -11  -5   6        3.52        7.20     20.85 o
 -10  -5   6      181.93      158.46     19.42 o
  -9  -5   6       11.79      -23.67     15.78 o
  -8  -5   6      363.84      381.64     34.94 o
  -7  -5   6       31.90       14.47     26.16 o
  -6  -5   6       53.96       68.51     17.32 o
  -5  -5   6       50.72       52.10      4.99 o
  -4  -5   6      104.15      111.19     18.34 o
  -3  -5   6       10.97       18.02      2.71 o
  -2  -5   6     1293.40     1269.11    110.08 o
  -1  -5   6       91.81      111.38     23.80 o
   0  -5   6     3837.14     3970.31     69.30 o
   1  -5   6      310.23      330.73     16.02 o
   2  -5   6       45.31       33.22      5.65 o
   3  -5   6       10.49       24.40      3.98 o
   4  -5   6      709.00      680.23     27.01 o
   5  -5   6        2.58       -0.52      4.88 o
   6  -5   6        5.18       -0.29      8.29 o
   7  -5   6       97.40       82.13     12.85 o
   8  -5   6       75.42       65.83      9.08 o
   9  -5   6        0.00      -14.38     10.81 o
  10  -5   6      112.80      168.23     21.10 o
  11  -5   6        3.49       11.42     20.61 o
  12  -5   6      262.01      285.05     27.14 o
 -11  -4   6       22.33       36.07     27.45 o
 -10  -4   6      159.18      160.58     23.59 o
  -9  -4   6       30.82      101.47     28.91 o
  -8  -4   6      146.80      148.50     28.39 o
  -7  -4   6      240.92      210.22     11.73 o
  -6  -4   6      133.31      123.60     23.43 o
  -5  -4   6      314.63      283.66     35.37 o
  -4  -4   6      157.44      144.18     16.28 o
  -3  -4   6       53.67       39.29      9.98 o
  -2  -4   6      846.99      907.59     29.15 o
  -1  -4   6      254.74      244.62     11.77 o
   0  -4   6        0.90        0.46      2.95 o
   1  -4   6       11.27        5.96      1.87 o
   2  -4   6       15.61        1.90      2.90 o
   3  -4   6      200.53      192.59      7.96 o
   4  -4   6      187.53      164.59     15.82 o
   5  -4   6      268.29      316.99     69.61 o
   6  -4   6      419.41      529.89     42.57 o
   7  -4   6       11.00       25.59     16.59 o
   8  -4   6      127.54       97.36     15.90 o
   9  -4   6      117.15      131.41     22.56 o
  10  -4   6        4.36        5.51     13.89 o
  11  -4   6       37.04       92.25     24.78 o
  12  -4   6      195.42      204.17     27.47 o
 -12  -3   6       24.10       35.47     21.95 o
 -11  -3   6      103.50      107.91     28.48 o
 -10  -3   6        9.20      -22.02     14.68 o
  -9  -3   6       67.60       92.54     14.64 o
  -8  -3   6      121.00      120.40     25.47 o
  -7  -3   6       31.71       61.64     21.77 o
  -6  -3   6      152.29      107.84     17.39 o
  -5  -3   6        8.30        3.89      5.17 o
  -4  -3   6       80.79       95.29      7.67 o
  -3  -3   6        2.66        4.14      2.26 o
  -2  -3   6       61.64       62.84      5.94 o
  -1  -3   6       90.32       79.72      6.39 o
   0  -3   6      986.54      888.23     32.03 o
   1  -3   6       48.68       29.74      6.24 o
   2  -3   6      302.94      295.43     26.77 o
   3  -3   6      469.81      483.91     29.95 o
   4  -3   6      338.89      319.97     16.13 o
   5  -3   6     1606.73     1672.00    117.29 o
   6  -3   6        0.96      -12.38      8.25 o
   7  -3   6      183.91      262.89     67.47 o
   8  -3   6       12.92       -5.64     14.62 o
   9  -3   6        0.02       19.49     12.94 o
  10  -3   6       12.24        0.44     19.86 o
  11  -3   6       16.49       12.33     24.37 o
  12  -3   6        0.16      -35.67     37.64 o
 -12  -2   6       40.62       10.33     20.01 o
 -11  -2   6       32.86       35.32     28.92 o
 -10  -2   6       15.33       56.17     17.60 o
  -9  -2   6        2.01       24.80     18.51 o
  -8  -2   6      656.13      533.60     62.10 o
  -7  -2   6      490.50      464.53     31.37 o
  -6  -2   6      244.78      222.66     22.71 o
  -5  -2   6       91.77       79.94      7.75 o
  -4  -2   6       20.23       24.88      5.68 o
  -3  -2   6      202.12      232.25     13.80 o
  -2  -2   6      551.58      564.79     16.65 o
  -1  -2   6      187.46      143.01      9.96 o
   0  -2   6     1242.14     1357.34     68.16 o
   1  -2   6       20.78       11.67      2.30 o
   2  -2   6     1059.90     1085.05     58.38 o
   3  -2   6     3118.43     3086.90    172.55 o
   4  -2   6     1589.85     1606.47     92.77 o
   5  -2   6      755.63      816.26     77.82 o
   6  -2   6      128.53       91.44     10.70 o
   7  -2   6        5.90      -11.79      7.86 o
   8  -2   6       24.31       30.03     30.94 o
   9  -2   6        0.08        0.60     20.31 o
  10  -2   6       22.05       19.33     44.80 o
  11  -2   6       23.33       98.34     27.59 o
  12  -2   6       43.81       49.94     47.36 o
 -13  -1   6       44.97      -33.19     22.13 o
 -12  -1   6        4.73       16.57     16.20 o
 -11  -1   6      189.14      158.17     17.97 o
 -10  -1   6       10.61       15.22     30.77 o
  -9  -1   6      548.51      588.58     63.92 o
  -8  -1   6        1.99       14.70      4.42 o
  -7  -1   6       98.09      108.54      7.88 o
  -6  -1   6       34.31       38.78      6.06 o
  -5  -1   6       13.44        8.21      3.56 o
  -4  -1   6      544.22      565.56     33.12 o
  -3  -1   6      212.47      256.94      9.13 o
  -2  -1   6       34.37       41.61      5.78 o
  -1  -1   6      181.72      157.83     11.66 o
   0  -1   6     1136.81     1237.16     70.97 o
   1  -1   6       55.69       44.91     11.80 o
   2  -1   6     1614.22     1546.45     82.16 o
   3  -1   6        0.11        0.32      7.16 o
   4  -1   6      179.57      146.62     10.05 o
   5  -1   6      995.06     1111.73     41.83 o
   6  -1   6       38.21       46.50     11.69 o
   7  -1   6      107.92       91.19      8.04 o
   8  -1   6      173.74      150.47     10.85 o
   9  -1   6       19.60       39.93     36.31 o
  10  -1   6       18.14       16.58     29.85 o
  11  -1   6      143.39      103.35     49.49 o
 -13   0   6        8.59       57.19     29.94 o
 -12   0   6        2.98       -4.38     49.40 o
 -11   0   6      102.43      132.29     42.71 o
 -10   0   6       44.34       88.48     15.41 o
  -9   0   6      275.37      262.73     31.90 o
  -8   0   6      109.04      104.80     23.27 o
  -7   0   6      123.48      129.83     17.78 o
  -6   0   6       20.99       33.38      5.58 o
  -5   0   6       95.82       78.12      6.17 o
  -4   0   6      195.09      177.62     10.88 o
  -3   0   6       46.55       74.62      5.05 o
  -2   0   6      127.65      158.99      5.60 o
  -1   0   6     2725.67     2687.61     81.18 o
   0   0   6       17.53       42.53     11.49 o
   1   0   6     1937.27     1889.41     99.79 o
   2   0   6      227.41      270.52     15.29 o
   3   0   6      710.52      796.23     50.50 o
   4   0   6      224.86      214.65     26.83 o
   5   0   6      789.47      856.89     44.70 o
   6   0   6      494.14      525.83    119.45 o
   7   0   6      226.66      323.14     28.70 o
   8   0   6       87.63       90.05     15.55 o
   9   0   6        0.18        1.46     50.71 o
  10   0   6       14.15       75.19     23.98 o
  11   0   6       20.12       34.27     41.28 o
 -13   1   6       10.10      -33.58     25.23 o
 -12   1   6       32.49       22.60     18.82 o
 -11   1   6       16.62       18.99     15.51 o
 -10   1   6      210.41      202.07     20.88 o
  -9   1   6        9.50        2.01      7.36 o
  -8   1   6      754.01      670.24     48.95 o
  -7   1   6      160.44      132.64     15.52 o
  -6   1   6       90.69       94.45     14.46 o
  -5   1   6      295.70      356.12     30.85 o
  -4   1   6       70.79       97.09      4.33 o
  -3   1   6      571.74      558.95     24.71 o
  -2   1   6      770.59      777.40     49.36 o
  -1   1   6       29.93       38.44      8.72 o
   0   1   6     4385.31     4433.08     73.15 o
   1   1   6       22.12       24.77      7.85 o
   2   1   6     1770.30     1687.71     71.39 o
   3   1   6        1.79      -11.18      9.18 o
   4   1   6     1862.11     1820.83    116.28 o
   5   1   6      287.22      237.03     24.14 o
   6   1   6     1499.21     1265.80     49.74 o
   7   1   6       13.17       54.83     17.37 o
   8   1   6        2.10       -8.24     12.43 o
   9   1   6        0.00       11.55     13.04 o
  10   1   6       48.17       32.93     24.05 o
 -13   2   6        0.88      -20.90     75.18 o
 -12   2   6      110.11      112.20     55.44 o
 -11   2   6       85.91       85.32     16.01 o
 -10   2   6      902.93      858.01    149.28 o
  -9   2   6       17.08       19.57     18.26 o
  -8   2   6      502.82      422.29     53.69 o
  -7   2   6      424.22      430.40     32.32 o
  -6   2   6       25.20       22.49      6.15 o
  -5   2   6        1.62       -0.93      2.96 o
  -4   2   6      109.46       88.33      7.41 o
  -3   2   6        3.41        7.80      3.53 o
  -2   2   6      155.96      155.35      9.28 o
  -1   2   6       87.17      100.69      7.72 o
   0   2   6     2503.59     2637.54    126.53 o
   1   2   6        5.28       16.14      5.21 o
   2   2   6      106.28      118.34      6.51 o
   3   2   6      140.60      152.87     28.64 o
   4   2   6     1030.88     1211.72     37.08 o
   5   2   6      232.07      214.97     42.07 o
   6   2   6      288.62      334.95     22.24 o
   7   2   6        0.88      -12.88     20.88 o
   8   2   6        8.69        4.72     20.32 o
   9   2   6       10.37       25.69     16.65 o
  10   2   6       51.67       51.47     43.24 o
 -13   3   6        0.62      -23.46     15.64 o
 -12   3   6       21.01       35.14     29.78 o
 -11   3   6       92.18      109.86     28.35 o
 -10   3   6      398.80      382.59     94.90 o
  -9   3   6      125.20      106.98     16.15 o
  -8   3   6      299.60      309.65     35.25 o
  -7   3   6      199.65      171.38     14.53 o
  -6   3   6      141.61      134.43     10.49 o
  -5   3   6      198.01      169.26     16.88 o
  -4   3   6       40.29       27.57      5.67 o
  -3   3   6      276.42      299.73      9.78 o
  -2   3   6      879.48      929.84     69.55 o
  -1   3   6      108.67       83.66      6.80 o
   0   3   6     1475.77     1595.39     79.49 o
   1   3   6      202.98      243.52     30.57 o
   2   3   6      128.65      113.85     18.48 o
   3   3   6      219.15      212.55     36.73 o
   4   3   6      260.02      263.67     38.69 o
   5   3   6      160.01      189.03     44.83 o
   6   3   6       13.68        8.59     11.83 o
   7   3   6       19.60       92.99     21.33 o
   8   3   6       22.02       -7.11     13.31 o
   9   3   6        1.40       10.49     19.19 o
 -13   4   6        2.83        0.36     31.04 o
 -12   4   6       38.71       42.10     36.02 o
 -11   4   6      211.16      286.93     73.59 o
 -10   4   6        1.04       -6.86     12.40 o
  -9   4   6       35.78       28.84     10.27 o
  -8   4   6        0.04       -1.99      4.58 o
  -7   4   6      176.51      150.77     12.16 o
  -6   4   6      169.05      192.23     11.54 o
  -5   4   6      149.90      126.09      8.36 o
  -4   4   6     2253.82     2212.16    161.59 o
  -3   4   6       11.65       27.67      5.73 o
  -2   4   6      834.23      915.49     56.57 o
  -1   4   6     1052.40      988.54     31.92 o
   0   4   6      278.50      292.06     15.82 o
   1   4   6      206.73      218.44     16.26 o
   2   4   6      386.08      426.93     48.94 o
   3   4   6       31.45       85.60     40.15 o
   4   4   6       10.41        6.53     61.58 o
   5   4   6      141.91      143.02     24.86 o
   6   4   6        9.06      -17.16     12.95 o
   7   4   6        2.19      -13.65     46.87 o
   8   4   6        9.34       15.05     14.95 o
   9   4   6       56.29       42.22     19.46 o
 -13   5   6        4.29        0.36     21.71 o
 -12   5   6       11.76       -5.50     24.23 o
 -11   5   6      117.38      132.09     19.09 o
 -10   5   6       81.71      102.35     30.81 o
  -9   5   6      176.51      202.32     30.52 o
  -8   5   6      343.53      291.45     17.37 o
  -7   5   6      175.26      203.71     40.11 o
  -6   5   6       39.24       60.76     26.06 o
  -5   5   6       11.61        3.76      5.13 o
  -4   5   6       36.87       14.47      6.89 o
  -3   5   6       75.30       86.00      5.29 o
  -2   5   6        1.82        6.14     11.50 o
  -1   5   6      332.85      315.44     20.72 o
   0   5   6      185.44      229.10     16.18 o
   1   5   6        4.45        6.04      5.55 o
   2   5   6      193.99      187.07     21.34 o
   3   5   6        8.10       11.62      6.98 o
   4   5   6      459.47      462.57     28.77 o
   5   5   6      164.05      155.01     19.56 o
   6   5   6       44.44       83.68     16.94 o
   7   5   6       25.96      116.22     24.62 o
   8   5   6       13.30        5.74     25.09 o
 -13   6   6       10.37      -13.25     55.10 o
 -12   6   6        2.14       28.99     14.77 o
 -11   6   6        2.74      -28.91     32.76 o
 -10   6   6       13.19       -6.85     11.09 o
  -9   6   6      158.62      156.57     23.49 o
  -8   6   6        0.50       18.25     16.78 o
  -7   6   6     1447.21     1285.96    103.81 o
  -6   6   6      323.83      308.86     34.68 o
  -5   6   6      243.93      234.39     19.24 o
  -4   6   6       13.70       13.00      7.57 o
  -3   6   6      164.98      142.68     11.89 o
  -2   6   6        0.02        7.23     13.32 o
  -1   6   6       51.73       51.98     18.72 o
   0   6   6      301.88      318.18     64.22 o
   1   6   6      108.39      132.63     16.18 o
   2   6   6      947.56      773.34    116.46 o
   3   6   6      184.70      216.04     50.92 o
   4   6   6      624.21      578.31     37.31 o
   5   6   6       14.42        7.22     16.72 o
   6   6   6       99.70       40.89     67.25 o
   7   6   6       21.10       24.37     31.66 o
 -13   7   6        0.01       44.60     53.86 o
 -12   7   6        1.04       -3.65     21.84 o
 -11   7   6       24.29       28.37     36.60 o
 -10   7   6      208.94      200.65     16.80 o
  -9   7   6      477.82      469.40     44.92 o
  -8   7   6      410.99      355.68     44.28 o
  -7   7   6      290.89      252.93     40.01 o
  -6   7   6       12.42       69.24     23.53 o
  -5   7   6      310.16      244.95     23.66 o
  -4   7   6      198.49      222.71     28.94 o
  -3   7   6        0.02        8.15      4.50 o
  -2   7   6      131.59      130.50     26.95 o
  -1   7   6      174.75      214.93     17.85 o
   0   7   6      318.35      331.72     32.67 o
   1   7   6      149.62      225.98     21.90 o
   2   7   6      776.99      909.73    290.71 o
   3   7   6       56.46       -0.85     26.11 o
   4   7   6       85.36       82.85     68.77 o
   5   7   6       58.40       83.91     39.96 o
   6   7   6      227.71      180.32     28.21 o
 -13   8   6        0.21      -37.42     24.94 o
 -12   8   6       12.84       15.29     16.46 o
 -11   8   6        0.01       16.14     24.26 o
 -10   8   6      159.09      151.70     38.59 o
  -9   8   6       23.32       10.58      7.57 o
  -8   8   6      168.41      200.21     20.11 o
  -7   8   6      212.10      169.28     23.93 o
  -6   8   6       10.99       32.74     30.66 o
  -5   8   6       63.79       79.51     11.41 o
  -4   8   6      224.50      210.98     47.63 o
  -3   8   6       52.88       53.30     10.40 o
  -2   8   6       18.29       13.13     15.46 o
  -1   8   6       32.62       72.50     20.41 o
   0   8   6      350.37      345.47     64.92 o
   1   8   6       30.16       28.62     12.52 o
   2   8   6      162.76      149.95     19.92 o
   3   8   6        8.37       30.90     22.43 o
   4   8   6      271.33      269.39     72.49 o
   5   8   6        2.57        1.14     14.13 o
 -12   9   6       84.49      122.96     45.88 o
 -11   9   6       18.26        3.99     18.37 o
 -10   9   6      152.27       90.14     32.81 o
  -9   9   6        2.06       18.63      9.32 o
  -8   9   6      180.52      159.17     31.13 o
  -7   9   6      113.03      161.71     46.97 o
  -6   9   6        1.15        5.10     16.81 o
  -5   9   6        2.00        9.12     22.19 o
  -4   9   6       19.89       16.12      9.10 o
  -3   9   6      118.59      178.83     52.91 o
  -2   9   6      143.85      248.79     75.31 o
  -1   9   6        6.27        3.16     17.36 o
   0   9   6      423.56      379.89    130.58 o
   1   9   6        3.95       -8.90     13.85 o
   2   9   6      275.20      295.48    101.40 o
   3   9   6       14.48       21.16     22.85 o
   4   9   6      286.64      296.96     37.66 o
 -11  10   6       89.11       85.13     20.42 o
 -10  10   6      118.31      151.46     18.55 o
  -9  10   6      190.25      212.66     38.05 o
  -8  10   6       29.46       79.69     26.05 o
  -7  10   6        8.17        0.91     13.13 o
  -6  10   6       38.30       32.64     15.04 o
  -5  10   6      101.45      102.64     20.90 o
  -4  10   6        5.54       18.60     20.27 o
  -3  10   6       67.04      116.48     63.14 o
  -2  10   6       22.89      -11.42     18.71 o
  -1  10   6      143.52      158.76     23.95 o
   0  10   6       42.20       17.62     13.50 o
   1  10   6      134.69      111.35     60.54 o
   2  10   6       78.01      100.59     15.98 o
   3  10   6      185.28      146.59     31.70 o
 -10  11   6       18.12       40.16     16.34 o
  -9  11   6      305.57      317.33     21.98 o
  -8  11   6       41.25       52.67     17.54 o
  -7  11   6       95.71      121.20     18.54 o
  -6  11   6        7.68       -0.64     15.43 o
  -5  11   6        8.16        1.78     12.74 o
  -4  11   6       13.61       19.50     11.38 o
  -3  11   6       21.16       30.61     14.43 o
  -2  11   6        0.40       -3.24     13.83 o
  -1  11   6       42.26       31.93     14.45 o
   0  11   6        8.21       21.01     27.35 o
   1  11   6       61.89       64.00     18.42 o
  -9  12   6       60.72       17.45     18.35 o
  -8  12   6        1.36       10.33     13.84 o
  -7  12   6      133.16      135.76     25.38 o
  -6  12   6        5.75       -9.40     12.90 o
  -5  12   6       20.95       21.91     10.15 o
  -4  12   6        0.19       -3.49     12.85 o
  -3  12   6       35.49        2.66     24.21 o
  -2  12   6       13.58       36.75     29.10 o
  -1  12   6      114.93      137.15     22.22 o
   3 -15   7       16.56       13.88     14.49 o
   4 -15   7       57.76      105.45     26.08 o
   5 -15   7        1.07       -6.87     20.95 o
  -1 -14   7       24.91       58.71     21.55 o
   0 -14   7        5.89        2.49     15.22 o
   1 -14   7       45.80       64.03     41.17 o
   2 -14   7       45.79       12.45     19.19 o
   3 -14   7       38.23       14.41     21.34 o
   4 -14   7       96.51       56.42     27.97 o
   5 -14   7        7.67       23.55     14.68 o
   6 -14   7       68.03       88.10     33.93 o
   7 -14   7       25.42       11.50     34.11 o
   8 -14   7       35.73       39.22     32.57 o
  -3 -13   7        1.04       -0.69     29.60 o
  -2 -13   7       16.53       20.79     15.21 o
  -1 -13   7        1.67       -0.88     21.49 o
   0 -13   7       76.11      133.30     27.49 o
   1 -13   7        0.59       -2.14     17.83 o
   2 -13   7       45.94       38.97     21.09 o
   3 -13   7       13.42       39.82     23.27 o
   4 -13   7        0.09       11.44     20.75 o
   5 -13   7        0.34       19.77     10.34 o
   6 -13   7       20.29       12.39     10.31 o
   7 -13   7        2.01      -20.86     13.91 o
   8 -13   7       24.13       11.84     27.94 o
   9 -13   7       19.23      -23.33     15.55 o
  -4 -12   7        4.02       38.99     37.61 o
  -3 -12   7       15.04      -39.19     34.95 o
  -2 -12   7        6.57       23.80     13.21 o
  -1 -12   7       59.63       93.10     38.77 o
   0 -12   7      179.88      155.41     46.45 o
   1 -12   7       95.69       83.37     13.63 o
   2 -12   7       16.46       23.14     21.73 o
   3 -12   7      100.68      120.04      9.94 o
   4 -12   7       68.16       86.46     22.68 o
   5 -12   7      448.20      434.31     57.41 o
   6 -12   7       15.11       25.71     12.13 o
   7 -12   7       48.33      113.75     34.60 o
   8 -12   7        0.11      -14.96      9.97 o
   9 -12   7       10.25       36.14     15.46 o
  10 -12   7       13.15       14.07     19.65 o
  -6 -11   7        4.03       84.38     40.42 o
  -5 -11   7       39.94       14.63     28.08 o
  -4 -11   7       30.13      -37.74     25.16 o
  -3 -11   7        2.35       36.70     27.88 o
  -2 -11   7       15.04       38.54     23.41 o
  -1 -11   7        0.32      -17.13     11.42 o
   0 -11   7       75.93       82.66     14.03 o
   1 -11   7        0.24       31.14     15.28 o
   2 -11   7        8.97       13.26     12.06 o
   3 -11   7       93.26      128.49     12.15 o
   4 -11   7       54.98       39.42     14.02 o
   5 -11   7      484.74      549.75     22.76 o
   6 -11   7       17.40       -7.32      9.48 o
   7 -11   7      130.54      106.18     13.97 o
   8 -11   7        0.08       -4.01     10.75 o
   9 -11   7        0.01       -2.65     21.26 o
  10 -11   7        0.78        3.00     13.20 o
  11 -11   7        0.91        8.77     19.92 o
  -7 -10   7      123.61      258.33     36.98 o
  -6 -10   7        2.98       23.41     31.11 o
  -5 -10   7       96.69      125.06     28.77 o
  -4 -10   7        1.86       33.49     21.53 o
  -3 -10   7       27.11       33.29     14.85 o
  -2 -10   7        1.59       -0.32      3.24 o
  -1 -10   7        0.19       17.19     11.94 o
   0 -10   7        0.11        1.29     13.89 o
   1 -10   7       23.46        3.08     18.26 o
   2 -10   7        7.33        4.88      1.44 o
   3 -10   7      622.00      543.27     84.45 o
   4 -10   7      224.08      233.67     17.95 o
   5 -10   7      839.81      920.19     27.54 o
   6 -10   7       11.51       14.18      8.66 o
   7 -10   7      141.12      167.05     23.50 o
   8 -10   7       76.76       74.82     11.04 o
   9 -10   7        1.97      -19.57     13.05 o
  10 -10   7        0.14        8.43     16.09 o
  11 -10   7        0.78       22.36     15.83 o
  -8  -9   7       86.49      145.52     40.42 o
  -7  -9   7       41.67       14.81     22.03 o
  -6  -9   7        0.22      -12.46     14.91 o
  -5  -9   7        0.50       14.81     68.50 o
  -4  -9   7        1.71      -24.07     22.58 o
  -3  -9   7        0.01       55.47     17.96 o
  -2  -9   7       21.29       -2.71     13.24 o
  -1  -9   7      145.74      144.86     18.84 o
   0  -9   7       29.73       37.65     30.40 o
   1  -9   7       21.75       49.37     42.61 o
   2  -9   7      434.74      414.28     15.92 o
   3  -9   7       33.85       29.32      5.26 o
   4  -9   7      193.08      189.77     18.64 o
   5  -9   7      494.41      474.62     32.74 o
   6  -9   7      131.14      123.03     11.37 o
   7  -9   7      127.56       97.00     10.66 o
   8  -9   7      239.17      224.66     29.62 o
   9  -9   7        5.06        6.62     11.86 o
  10  -9   7        0.85      -12.73     12.52 o
  11  -9   7       30.01       10.47     17.64 o
  -9  -8   7        4.75      -12.02     24.04 o
  -8  -8   7        0.03        6.47      9.53 o
  -7  -8   7        1.83       13.85     12.79 o
  -6  -8   7       12.10       19.76     11.09 o
  -5  -8   7      114.17      141.76     13.59 o
  -4  -8   7       14.94       53.77     14.49 o
  -3  -8   7      150.55      213.23     32.31 o
  -2  -8   7        0.04       -9.06      7.28 o
  -1  -8   7        0.98       -2.03      8.45 o
   0  -8   7      138.79      109.67     14.88 o
   1  -8   7       53.52       68.49     11.97 o
   2  -8   7       24.73       25.87      5.43 o
   3  -8   7        0.33       -2.22      3.49 o
   4  -8   7       26.15       37.08      7.43 o
   5  -8   7        0.06        0.29      5.19 o
   6  -8   7      299.51      331.25     32.11 o
   7  -8   7        0.50        3.54      7.91 o
   8  -8   7      110.90      107.99     10.40 o
   9  -8   7       10.19       10.70      9.88 o
  10  -8   7        3.35      -21.32     14.21 o
  11  -8   7        8.92       31.21     63.97 o
  12  -8   7      192.70       71.56     37.78 o
 -10  -7   7        7.88       -0.57     12.68 o
  -9  -7   7        9.72       10.00     14.89 o
  -8  -7   7       85.60      123.81     16.95 o
  -7  -7   7       25.29       52.90     11.01 o
  -6  -7   7      133.09      171.98     20.84 o
  -5  -7   7       90.10       77.99      9.50 o
  -4  -7   7      345.02      295.10     39.94 o
  -3  -7   7      741.45      917.49     70.92 o
  -2  -7   7        9.00       34.01     14.36 o
  -1  -7   7        0.50        0.39      6.36 o
   0  -7   7        0.79        2.44      7.64 o
   1  -7   7       77.72       70.11      8.87 o
   2  -7   7        3.55        1.09      8.64 o
   3  -7   7      124.80      141.30     14.93 o
   4  -7   7        1.53        2.21      8.38 o
   5  -7   7       83.79       80.80     14.97 o
   6  -7   7      602.90      599.46     43.71 o
   7  -7   7       74.23      116.21     20.68 o
   8  -7   7       20.33        9.88     15.41 o
   9  -7   7        3.14       22.78     16.54 o
  10  -7   7       15.64       22.02     14.96 o
  11  -7   7       15.50       47.85     24.01 o
  12  -7   7      121.80      138.71     29.09 o
 -10  -6   7       10.28        7.53     17.02 o
  -9  -6   7      151.51      264.64     36.44 o
  -8  -6   7      101.44       67.21     50.34 o
  -7  -6   7       17.38       21.14      9.85 o
  -6  -6   7      111.40      121.10     28.47 o
  -5  -6   7      533.54      397.31     96.12 o
  -4  -6   7      230.11      234.02     18.63 o
  -3  -6   7      327.96      277.74     42.25 o
  -2  -6   7      532.41      527.57     18.21 o
  -1  -6   7      539.30      582.04     86.51 o
   0  -6   7      152.71      183.18     14.73 o
   1  -6   7     1034.66      800.38    152.62 o
   2  -6   7       82.43       79.62      5.56 o
   3  -6   7      726.11      707.29     36.63 o
   4  -6   7        3.92        8.00      7.07 o
   5  -6   7     1087.17     1113.16     44.10 o
   6  -6   7      164.84      170.52     18.14 o
   7  -6   7       67.54       78.31     12.58 o
   8  -6   7      127.73      125.37     45.44 o
   9  -6   7        3.16        9.68     17.73 o
  10  -6   7       18.23       38.57     25.07 o
  11  -6   7      137.10      108.17     49.86 o
  12  -6   7        3.03        8.93     25.28 o
 -11  -5   7      155.72      227.35     80.16 o
 -10  -5   7        4.09       18.20     15.18 o
  -9  -5   7      183.98      288.45    106.51 o
  -8  -5   7      150.18      173.26     24.04 o
  -7  -5   7       86.60       87.89     10.04 o
  -6  -5   7       16.72       30.54      6.83 o
  -5  -5   7      397.72      374.41     15.88 o
  -4  -5   7      495.64      415.09     64.11 o
  -3  -5   7       44.39       42.58      3.56 o
  -2  -5   7       81.23       84.03      5.34 o
  -1  -5   7      147.05      138.21      6.53 o
   0  -5   7      872.96      740.10     85.13 o
   1  -5   7       70.16       55.49      4.95 o
   2  -5   7       75.72       64.54      3.94 o
   3  -5   7      900.39      874.26     39.79 o
   4  -5   7        4.44        6.36      4.66 o
   5  -5   7     1990.34     1988.87    109.98 o
   6  -5   7      915.49      990.65     80.34 o
   7  -5   7      257.64      299.34     22.75 o
   8  -5   7      338.82      328.85     57.22 o
   9  -5   7        2.67       -4.73     12.58 o
  10  -5   7        4.11       42.25     20.62 o
  11  -5   7       33.51       -2.67     23.90 o
  12  -5   7       68.41       99.93     74.37 o
 -11  -4   7      224.43      245.45     28.11 o
 -10  -4   7        6.83       59.77     22.50 o
  -9  -4   7      191.62      301.32     29.97 o
  -8  -4   7        0.11       -0.82     17.75 o
  -7  -4   7      283.08      290.63     25.50 o
  -6  -4   7      498.81      523.17     45.53 o
  -5  -4   7     2202.30     2011.81    148.36 o
  -4  -4   7        2.12        2.51      5.12 o
  -3  -4   7      121.67      111.96      8.24 o
  -2  -4   7      430.92      375.51     42.26 o
  -1  -4   7       10.58        6.29      4.21 o
   0  -4   7       86.03      104.79      8.25 o
   1  -4   7       80.23       75.24      7.44 o
   2  -4   7       91.25       89.01      6.84 o
   3  -4   7      246.85      206.19     19.83 o
   4  -4   7       39.89       66.42     16.59 o
   5  -4   7     1413.73     1426.72    102.31 o
   6  -4   7       22.02       16.01     27.29 o
   7  -4   7       68.94      157.55     27.08 o
   8  -4   7       21.93       18.48     26.99 o
   9  -4   7       16.97        4.63     38.18 o
  10  -4   7        8.31       14.56     50.36 o
  11  -4   7        3.43      -35.70     23.80 o
  12  -4   7       59.41       56.05     41.19 o
 -12  -3   7        2.09       24.07     27.56 o
 -11  -3   7       16.37       78.29     26.65 o
 -10  -3   7        2.80      -30.79     20.52 o
  -9  -3   7       83.83      109.02     18.79 o
  -8  -3   7       51.62       40.15      9.26 o
  -7  -3   7      471.42      394.24     39.44 o
  -6  -3   7        1.31       -6.79      4.53 o
  -5  -3   7      114.73      110.71      7.96 o
  -4  -3   7      180.03      204.37     13.55 o
  -3  -3   7       51.00       67.94      7.55 o
  -2  -3   7      758.36      783.04     31.97 o
  -1  -3   7       21.96       30.86      5.00 o
   0  -3   7       92.67      131.62      7.69 o
   1  -3   7      309.95      339.68     17.23 o
   2  -3   7       32.55       33.92      7.73 o
   3  -3   7      192.03      202.69     17.53 o
   4  -3   7     1597.78     1506.54    140.53 o
   5  -3   7      128.41      148.14     11.47 o
   6  -3   7      154.71      199.50     19.51 o
   7  -3   7       75.39      102.49     28.33 o
   8  -3   7       65.47       50.61      5.69 o
   9  -3   7        0.40       -4.26     13.06 o
  10  -3   7       29.09       28.71     22.37 o
  11  -3   7        0.30       38.05     34.13 o
 -12  -2   7        4.27       19.49     24.65 o
 -11  -2   7        5.77       28.39     25.42 o
 -10  -2   7      110.09      115.03     17.93 o
  -9  -2   7       30.40       42.67     23.20 o
  -8  -2   7       17.45       27.04     13.01 o
  -7  -2   7      453.98      429.31     45.60 o
  -6  -2   7      173.26      188.56     15.04 o
  -5  -2   7       42.85       38.16      4.01 o
  -4  -2   7     1176.44     1179.14     72.95 o
  -3  -2   7       25.22       21.48      4.81 o
  -2  -2   7     1175.51     1275.39     42.83 o
  -1  -2   7       28.88       18.57      5.23 o
   0  -2   7      127.94      153.58      8.97 o
   1  -2   7      150.45      138.76     10.25 o
   2  -2   7       27.01       20.40      6.21 o
   3  -2   7      523.72      480.09     33.76 o
   4  -2   7     2015.94     2114.00    227.50 o
   5  -2   7      120.60      133.32     36.55 o
   6  -2   7      563.59      652.14     30.39 o
   7  -2   7       13.02        7.73     20.35 o
   8  -2   7       84.32       59.48     18.87 o
   9  -2   7       52.62       46.56     54.07 o
  10  -2   7        1.61       -1.44     14.36 o
  11  -2   7       39.37       67.41     22.91 o
 -12  -1   7       11.58       33.49     22.53 o
 -11  -1   7       10.50      -24.74     16.49 o
 -10  -1   7      340.27      366.39     91.98 o
  -9  -1   7        2.28       -2.15     15.43 o
  -8  -1   7      556.14      539.82     62.26 o
  -7  -1   7        0.19       -5.27      3.52 o
  -6  -1   7       74.33       61.57      9.39 o
  -5  -1   7       88.66       87.02      5.62 o
  -4  -1   7      261.34      273.26     16.39 o
  -3  -1   7      244.28      246.09     12.96 o
  -2  -1   7      925.22     1040.12     36.51 o
  -1  -1   7      973.20     1087.49     63.97 o
   0  -1   7      522.18      502.13     30.74 o
   1  -1   7     1119.74     1225.25     57.91 o
   2  -1   7     2642.20     2595.43    113.13 o
   3  -1   7       68.90       53.57      9.39 o
   4  -1   7      924.69      945.05     61.68 o
   5  -1   7      122.33      143.91     16.46 o
   6  -1   7     1056.27     1130.78    182.55 o
   7  -1   7        8.62       14.63     29.77 o
   8  -1   7      146.68       96.02     20.95 o
   9  -1   7       60.50       79.70     22.53 o
  10  -1   7       17.99       48.38     27.76 o
  11  -1   7       15.04       34.56     20.08 o
 -13   0   7        7.31      -48.60     32.40 o
 -12   0   7       78.47       95.12     52.38 o
 -11   0   7       17.55       21.37     59.94 o
 -10   0   7      187.95      253.38     22.53 o
  -9   0   7       34.29       49.63      9.67 o
  -8   0   7      134.32      104.50     17.50 o
  -7   0   7       19.78        2.47      3.61 o
  -6   0   7        0.94        2.62      2.55 o
  -5   0   7      230.90      244.22     23.70 o
  -4   0   7      177.90      226.18     10.49 o
  -3   0   7      127.16      130.59     10.74 o
  -2   0   7      455.89      424.98     19.44 o
  -1   0   7      873.45      944.38     62.23 o
   0   0   7      203.76      278.32     15.76 o
   1   0   7       16.08       17.11      5.48 o
   2   0   7     1145.56     1121.92     42.99 o
   3   0   7      142.26      169.72     28.60 o
   4   0   7     1004.12     1026.27     34.13 o
   5   0   7     1724.26     1624.73     48.24 o
   6   0   7      929.10      954.19     42.94 o
   7   0   7      137.42       90.10     19.35 o
   8   0   7       13.11       11.11     13.27 o
   9   0   7       16.58        4.42     24.63 o
  10   0   7       20.39       -3.33     39.42 o
 -13   1   7       10.44       12.35     42.99 o
 -12   1   7        0.04       21.66     13.24 o
 -11   1   7       43.58       30.87     20.32 o
 -10   1   7       27.03       40.71     16.53 o
  -9   1   7      158.21      167.51     34.80 o
  -8   1   7      127.82       95.41     17.97 o
  -7   1   7       72.71       55.38      5.64 o
  -6   1   7      295.82      302.93     15.39 o
  -5   1   7       72.71       80.93      5.66 o
  -4   1   7       25.68       16.56      5.58 o
  -3   1   7      724.44      729.48     40.26 o
  -2   1   7      234.42      287.07     14.89 o
  -1   1   7       26.27       61.15      9.09 o
   0   1   7       55.55       58.95     13.01 o
   1   1   7      863.62      910.43     55.57 o
   2   1   7        0.35       -1.90      5.48 o
   3   1   7      535.83      519.00     25.58 o
   4   1   7       64.62       70.56     10.36 o
   5   1   7     1769.63     1798.60     97.05 o
   6   1   7       75.98       84.45     22.33 o
   7   1   7      261.81      211.17     96.33 o
   8   1   7       12.11       14.88     35.62 o
   9   1   7        6.36        7.38     17.79 o
  10   1   7       70.64       45.78     18.73 o
 -13   2   7       11.52       17.94     28.25 o
 -12   2   7       16.37       22.93     37.73 o
 -11   2   7       37.05      -12.35     18.37 o
 -10   2   7       12.40       22.63     11.52 o
  -9   2   7      748.98      612.72     41.99 o
  -8   2   7       84.40       94.68     22.91 o
  -7   2   7      952.40      952.66     60.81 o
  -6   2   7      949.24      946.66     53.39 o
  -5   2   7     2001.28     2015.13     70.83 o
  -4   2   7      210.93      210.57     14.06 o
  -3   2   7      112.51      132.70      7.28 o
  -2   2   7      222.56      212.48     13.20 o
  -1   2   7      116.62      148.04     15.27 o
   0   2   7      368.26      374.98     18.72 o
   1   2   7       24.30       15.61     12.57 o
   2   2   7      113.37      115.69     16.04 o
   3   2   7      221.68      266.18     33.39 o
   4   2   7       71.00      106.83     38.63 o
   5   2   7      751.52      890.42    117.21 o
   6   2   7       11.64       15.25     13.20 o
   7   2   7        4.61        4.95     12.89 o
   8   2   7        0.02        3.68     16.00 o
   9   2   7        0.04       -9.04     23.76 o
 -13   3   7        3.48       39.66     25.39 o
 -12   3   7        0.24       21.86     14.60 o
 -11   3   7        0.94       -1.25     80.71 o
 -10   3   7       12.56       37.38     12.97 o
  -9   3   7      316.24      263.96     35.42 o
  -8   3   7      224.67      224.45     25.32 o
  -7   3   7     1427.36     1306.93     62.66 o
  -6   3   7      183.89      191.13     13.46 o
  -5   3   7      158.88      173.08     23.54 o
  -4   3   7       45.98       42.95     15.35 o
  -3   3   7       11.26        6.06      3.69 o
  -2   3   7       49.03       23.45     14.06 o
  -1   3   7      703.75      590.57     30.67 o
   0   3   7      306.13      369.16     19.64 o
   1   3   7        4.88       -7.91     16.36 o
   2   3   7      779.03      759.17     62.07 o
   3   3   7      524.70      552.81     81.71 o
   4   3   7      317.97      300.61     23.21 o
   5   3   7      415.28      460.83    148.67 o
   6   3   7        3.40       22.09     16.77 o
   7   3   7      141.19      136.67     20.70 o
   8   3   7        5.51       34.04     21.18 o
   9   3   7       10.54       43.78     26.78 o
 -13   4   7        3.65       -0.66     18.29 o
 -12   4   7        5.27       52.55     21.63 o
 -11   4   7       62.46       -0.21     38.18 o
 -10   4   7       22.96       25.98     15.58 o
  -9   4   7      803.59      888.74     45.08 o
  -8   4   7      123.50      105.64     22.75 o
  -7   4   7     1332.51     1225.37    106.55 o
  -6   4   7      243.56      232.41     10.19 o
  -5   4   7       61.77       70.53     13.14 o
  -4   4   7      242.67      212.97     17.02 o
  -3   4   7       27.58       43.78     17.55 o
  -2   4   7        7.54       25.48     11.29 o
  -1   4   7       31.35       45.25     52.65 o
   0   4   7     1324.42     1319.17     39.16 o
   1   4   7      806.20      798.33     84.88 o
   2   4   7      316.46      310.37     22.04 o
   3   4   7      271.62      272.00     31.93 o
   4   4   7      447.27      481.48     45.60 o
   5   4   7      188.55      172.20     32.06 o
   6   4   7      299.60      332.64    138.45 o
   7   4   7      110.35      138.41     31.33 o
   8   4   7        5.93       13.25     25.15 o
 -13   5   7        2.70       47.01     27.28 o
 -12   5   7        0.43      -21.30     14.38 o
 -11   5   7        5.35        1.64     23.31 o
 -10   5   7      161.69      116.39     40.86 o
  -9   5   7      440.13      325.55     50.31 o
  -8   5   7      560.15      546.31     72.49 o
  -7   5   7      927.98      853.98    107.79 o
  -6   5   7     1300.60     1207.27    110.58 o
  -5   5   7       85.26       85.85      9.49 o
  -4   5   7     1017.77      906.78    108.88 o
  -3   5   7       26.73       28.99     17.39 o
  -2   5   7      420.13      351.97     52.31 o
  -1   5   7       19.18        3.44     19.46 o
   0   5   7        0.77       -7.15      7.87 o
   1   5   7      114.92       93.23     29.82 o
   2   5   7      104.99      107.24     16.47 o
   3   5   7        1.60       24.86      9.69 o
   4   5   7      623.85      834.98    109.52 o
   5   5   7       40.00       65.54     41.98 o
   6   5   7       45.62       98.59     22.86 o
   7   5   7        2.19       -8.68     16.01 o
   8   5   7        4.31       32.12     33.55 o
 -13   6   7        0.70        2.90     17.49 o
 -12   6   7        0.31      -20.51     14.62 o
 -11   6   7        5.89        9.41     27.68 o
 -10   6   7       32.38      123.18     39.03 o
  -9   6   7       13.88       21.95     17.05 o
  -8   6   7       26.94       25.75      9.91 o
  -7   6   7        2.16       -1.90      8.25 o
  -6   6   7       21.72       24.57     13.86 o
  -5   6   7      686.02      836.39     75.42 o
  -4   6   7      254.08      250.93     23.92 o
  -3   6   7      809.99      841.11     44.77 o
  -2   6   7      402.68      340.08     23.30 o
  -1   6   7      154.75      177.21     16.95 o
   0   6   7        6.79        3.42     16.59 o
   1   6   7       12.78       -3.83     23.19 o
   2   6   7      277.76      303.81     36.91 o
   3   6   7        0.15       -1.00     16.75 o
   4   6   7       94.24      158.27     25.32 o
   5   6   7      223.20      321.87     59.19 o
   6   6   7      126.84      174.30     27.66 o
   7   6   7       64.19       14.46     48.02 o
 -13   7   7        0.34       -3.70     17.72 o
 -12   7   7       15.33        2.49     19.44 o
 -11   7   7        0.44       34.28     22.07 o
 -10   7   7       44.28       50.66     13.24 o
  -9   7   7       86.47       75.42     18.29 o
  -8   7   7      210.25      219.20     16.63 o
  -7   7   7      329.13      331.50     67.64 o
  -6   7   7        1.13       18.43     21.83 o
  -5   7   7      210.45      204.82     18.48 o
  -4   7   7       44.78       67.91     18.09 o
  -3   7   7      533.96      395.89     48.32 o
  -2   7   7       20.48       -6.61     14.88 o
  -1   7   7       77.44       93.41     16.28 o
   0   7   7      254.10      363.79     25.23 o
   1   7   7       49.75       34.05     42.92 o
   2   7   7      327.41      302.26     24.71 o
   3   7   7      265.53      220.01     33.55 o
   4   7   7        4.59      -15.87     23.20 o
   5   7   7      428.78      417.81     87.45 o
   6   7   7      254.77      264.18     33.98 o
 -12   8   7       64.23       52.98     21.37 o
 -11   8   7        8.98        8.56     16.75 o
 -10   8   7        0.80       26.76     12.25 o
  -9   8   7       70.45       54.87     14.16 o
  -8   8   7        0.07       -6.38      9.86 o
  -7   8   7      167.63      172.27     26.52 o
  -6   8   7        6.70        4.75      9.22 o
  -5   8   7      391.19      401.87     39.72 o
  -4   8   7        2.42        1.80     11.95 o
  -3   8   7      209.11      249.12     43.42 o
  -2   8   7        5.27       -9.12     21.05 o
  -1   8   7       48.76       68.36     54.87 o
   0   8   7       76.14      139.91     52.37 o
   1   8   7       61.64      104.71     22.95 o
   2   8   7        1.54       48.73     16.88 o
   3   8   7      241.26      243.59    103.50 o
   4   8   7       30.48        4.74     19.49 o
   5   8   7      353.73      341.52     30.50 o
 -12   9   7        1.21       -1.67     56.43 o
 -11   9   7      124.01      132.46     83.84 o
 -10   9   7       14.54       13.27     30.26 o
  -9   9   7      227.68      275.43     66.43 o
  -8   9   7        0.29      -13.07     16.72 o
  -7   9   7      433.45      415.55     38.37 o
  -6   9   7       22.23       38.91     38.82 o
  -5   9   7      212.56      249.17     28.10 o
  -4   9   7       15.66       -9.80     11.06 o
  -3   9   7       39.15       14.09     12.48 o
  -2   9   7       45.17       31.36     15.26 o
  -1   9   7        9.16      -11.68     12.22 o
   0   9   7        0.11        8.15     15.70 o
   1   9   7       21.16        8.96     45.08 o
   2   9   7       74.41       77.11     32.39 o
   3   9   7      299.45      275.94     39.19 o
 -11  10   7       30.96       23.93     17.50 o
 -10  10   7        2.58       12.76     53.83 o
  -9  10   7        6.35       -2.87     16.96 o
  -8  10   7      310.14      349.70     17.84 o
  -7  10   7       77.24       93.44     30.30 o
  -6  10   7       64.58       74.10     10.79 o
  -5  10   7       51.18       17.90     15.90 o
  -4  10   7      164.20      207.62     18.69 o
  -3  10   7        0.97       97.67     25.31 o
  -2  10   7       94.77      130.89    101.96 o
  -1  10   7       81.32       73.86     48.39 o
   0  10   7        1.35      -32.28     22.47 o
   1  10   7       41.24       82.87     41.35 o
   2  10   7      111.13       76.87     29.88 o
 -10  11   7      140.09      117.24     37.73 o
  -9  11   7        6.31       20.38     13.43 o
  -8  11   7      258.36      309.00     58.31 o
  -7  11   7       67.70       67.11     14.13 o
  -6  11   7       39.85       36.77     11.76 o
  -5  11   7       22.70        5.87     22.32 o
  -4  11   7      160.92      183.65     25.24 o
  -3  11   7        4.26       -6.31     25.30 o
  -2  11   7      118.48      162.36     31.76 o
  -1  11   7       15.03       23.01     21.77 o
   0  11   7       75.53       95.90     40.38 o
  -8  12   7       72.32       63.23     26.65 o
  -7  12   7        0.26       -5.25     14.13 o
  -6  12   7       59.89       29.85     16.77 o
  -5  12   7        5.85        3.48     15.47 o
  -4  12   7      177.31      180.77     39.14 o
  -3  12   7        0.07      -13.31     16.62 o
  -1 -14   8       19.77       30.17     19.21 o
   0 -14   8       34.76       44.60     46.23 o
   1 -14   8        1.84      -12.75     40.29 o
   2 -14   8        1.94      -23.05     15.37 o
   3 -14   8      156.73      132.76     36.27 o
   4 -14   8       21.16        0.29     28.68 o
   5 -14   8      233.96      319.18     36.98 o
   6 -14   8        0.00       17.22     19.54 o
   7 -14   8      125.57      133.32     39.76 o
  -3 -13   8       48.59       33.25     23.16 o
  -2 -13   8        0.99        9.33     15.50 o
  -1 -13   8       29.93       -0.88     27.12 o
   0 -13   8        0.04      -14.61     14.40 o
   1 -13   8       34.95       95.27     25.88 o
   2 -13   8       41.48      141.46     32.20 o
   3 -13   8      220.17      272.67     34.09 o
   4 -13   8       75.54       87.47     17.36 o
   5 -13   8      203.30      233.09     30.95 o
   6 -13   8       39.34       46.69     14.16 o
   7 -13   8      181.08      178.35     30.42 o
   8 -13   8        2.02       23.57     28.89 o
   9 -13   8        6.69       -5.44     16.03 o
  -4 -12   8        4.98      -62.86     41.91 o
  -3 -12   8       42.01        9.44     42.71 o
  -2 -12   8        8.75       -4.03     28.93 o
  -1 -12   8        4.79        5.98     27.07 o
   0 -12   8       15.91        3.87     14.91 o
   1 -12   8       48.33       41.64     14.18 o
   2 -12   8      111.14       58.48     24.59 o
   3 -12   8        0.61       36.03     16.12 o
   4 -12   8      129.26      170.87     20.24 o
   5 -12   8      333.02      317.11     57.54 o
   6 -12   8      450.40      499.87     31.61 o
   7 -12   8       61.07      108.57     14.91 o
   8 -12   8       46.07       49.24     20.21 o
   9 -12   8       31.03       51.13     28.23 o
  10 -12   8        7.23       19.81     25.45 o
  -5 -11   8        3.06      -25.76     25.42 o
  -4 -11   8       22.04      -19.49     22.56 o
  -3 -11   8        0.07       36.14     13.49 o
  -2 -11   8       11.18       10.09     12.88 o
  -1 -11   8        2.35       -1.45     17.29 o
   0 -11   8        1.83       20.79     33.10 o
   1 -11   8       42.34       77.40     20.24 o
   2 -11   8        6.83       -6.47     10.29 o
   3 -11   8       79.90       66.96     13.75 o
   4 -11   8      571.10      664.29     60.49 o
   5 -11   8        3.26       -7.07     14.67 o
   6 -11   8      175.17      132.93     13.63 o
   7 -11   8        3.50        5.95     11.01 o
   8 -11   8       30.43       59.77     16.04 o
   9 -11   8        6.95       19.80     13.47 o
  10 -11   8       24.99       67.09     30.30 o
  -5 -10   8       71.10       43.31     21.61 o
  -4 -10   8       40.75       99.64     27.36 o
  -3 -10   8       30.08       -4.49     16.03 o
  -2 -10   8       18.49       70.96     28.39 o
  -1 -10   8        5.16       -7.83     18.16 o
   0 -10   8       20.64       42.15     18.23 o
   1 -10   8       17.38       14.95     11.31 o
   2 -10   8       24.54       47.47     14.31 o
   3 -10   8       34.03       32.54      8.05 o
   4 -10   8      526.36      539.71     66.59 o
   5 -10   8      190.53      195.14     35.11 o
   6 -10   8      127.77      164.78     23.64 o
   7 -10   8      172.24      128.10     11.60 o
   8 -10   8       37.83       24.78     15.25 o
   9 -10   8       26.53       41.32     37.27 o
  10 -10   8        1.29       16.54     35.22 o
  11 -10   8       44.78       85.56     23.65 o
  -7  -9   8        5.31      -18.32     34.32 o
  -6  -9   8       70.85      125.83     32.26 o
  -5  -9   8       31.11       -7.16     20.90 o
  -4  -9   8        0.08      -10.88     17.40 o
  -3  -9   8        8.21       14.22     10.62 o
  -2  -9   8      310.45      279.69     53.96 o
  -1  -9   8      108.78      113.30     19.71 o
   0  -9   8      236.11      248.31     27.16 o
   1  -9   8       13.69      -12.96      8.64 o
   2  -9   8        2.22        7.18      4.63 o
   3  -9   8      194.30      190.05     13.42 o
   4  -9   8       27.23       14.08      5.67 o
   5  -9   8      910.74      889.73     26.61 o
   6  -9   8        0.04        6.29      5.21 o
   7  -9   8      169.07      181.78     24.02 o
   8  -9   8       41.32       33.35     13.82 o
   9  -9   8       86.12       68.36     12.67 o
  10  -9   8       19.77       15.41     13.24 o
  11  -9   8      110.22      116.38     18.80 o
  -8  -8   8       33.35       10.88     23.44 o
  -7  -8   8       22.00       81.01     28.62 o
  -6  -8   8        7.44      -43.97     29.31 o
  -5  -8   8       60.19       90.08     24.42 o
  -4  -8   8        0.62       -3.59     11.52 o
  -3  -8   8      212.64      253.25     87.71 o
  -2  -8   8      238.36      200.87     27.78 o
  -1  -8   8        5.63       -8.90      8.99 o
   0  -8   8       33.19       50.43     11.02 o
   1  -8   8        0.77       -1.74      8.46 o
   2  -8   8       23.80       13.07      8.69 o
   3  -8   8      128.15      157.14     10.25 o
   4  -8   8      182.57      155.82     13.65 o
   5  -8   8      753.49      724.44     44.97 o
   6  -8   8       12.25        4.47      6.42 o
   7  -8   8      168.31      180.51     26.60 o
   8  -8   8       19.59       53.44     27.47 o
   9  -8   8       51.70       48.87     44.68 o
  10  -8   8       50.77       74.59     26.76 o
  11  -8   8       14.42       41.98     17.83 o
  -9  -7   8       12.03       30.15     26.75 o
  -8  -7   8       13.05       47.42     11.86 o
  -7  -7   8      169.21      240.01     16.45 o
  -6  -7   8      101.36      105.87     30.28 o
  -5  -7   8      114.97      106.55      9.57 o
  -4  -7   8       63.24       98.17     63.30 o
  -3  -7   8      331.59      335.12     27.21 o
  -2  -7   8        1.11       18.06      7.56 o
  -1  -7   8      277.33      231.97     28.00 o
   0  -7   8        2.36      -18.07     16.64 o
   1  -7   8      222.33      261.55      6.61 o
   2  -7   8       25.58       37.41      7.53 o
   3  -7   8      316.88      338.15     14.62 o
   4  -7   8      249.63      220.24     21.85 o
   5  -7   8      628.81      597.68     35.07 o
   6  -7   8       25.44       30.57     12.33 o
   7  -7   8      397.27      424.49     45.91 o
   8  -7   8        1.79       71.49     18.11 o
   9  -7   8      133.90      140.02     28.58 o
  10  -7   8        8.14       29.00     18.51 o
  11  -7   8        0.15       -6.68     16.50 o
 -10  -6   8       74.65       80.71     32.02 o
  -9  -6   8      165.10      207.74     37.10 o
  -8  -6   8        7.87       51.90     35.88 o
  -7  -6   8      193.83      199.46     16.41 o
  -6  -6   8      121.26      123.57     12.05 o
  -5  -6   8       57.54       53.55      7.25 o
  -4  -6   8       59.80       76.22      9.80 o
  -3  -6   8      672.71      697.31     78.54 o
  -2  -6   8        6.73        8.19     11.85 o
  -1  -6   8      666.11      670.22     47.07 o
   0  -6   8        1.85        4.17      4.04 o
   1  -6   8      115.56      118.48     11.32 o
   2  -6   8      686.46      680.06     39.41 o
   3  -6   8        0.32        0.32      5.13 o
   4  -6   8      585.02      505.21     29.97 o
   5  -6   8      164.16      149.24     13.09 o
   6  -6   8      572.93      594.56     71.23 o
   7  -6   8      448.07      409.81     82.60 o
   8  -6   8       77.40       58.70     22.73 o
   9  -6   8      106.80      107.61     18.09 o
  10  -6   8       51.07      111.88     23.51 o
  11  -6   8        0.91        3.38     23.16 o
 -11  -5   8        0.01        7.70     26.02 o
 -10  -5   8        3.35       29.96     13.94 o
  -9  -5   8       82.62       55.93     19.75 o
  -8  -5   8      131.49      168.82     20.24 o
  -7  -5   8       90.60       93.73     10.39 o
  -6  -5   8      412.11      441.51     50.25 o
  -5  -5   8      122.81      126.20      6.53 o
  -4  -5   8      558.61      390.68     76.28 o
  -3  -5   8      166.04      163.81     16.10 o
  -2  -5   8      347.34      325.26      9.95 o
  -1  -5   8        8.46        3.66      3.46 o
   0  -5   8      112.29      102.38     13.44 o
   1  -5   8        5.97        2.61      6.56 o
   2  -5   8      479.70      456.26     24.61 o
   3  -5   8       47.69       51.05      7.86 o
   4  -5   8     1669.68     1573.21     86.50 o
   5  -5   8      189.49      230.71     33.00 o
   6  -5   8     1169.47     1082.91     59.85 o
   7  -5   8      228.45      179.98     45.54 o
   8  -5   8      129.89      170.89     58.22 o
   9  -5   8        1.16        8.99     12.17 o
  10  -5   8       75.04       28.66     33.60 o
  11  -5   8       42.17        7.89     18.49 o
 -11  -4   8       41.36       70.13     25.50 o
 -10  -4   8        4.05       20.27     21.47 o
  -9  -4   8        2.85       15.14     12.25 o
  -8  -4   8      218.99      222.50     30.63 o
  -7  -4   8       22.85       -0.25     10.16 o
  -6  -4   8       23.58       19.84     11.27 o
  -5  -4   8      135.12      116.17     16.86 o
  -4  -4   8     1894.37     1877.85     68.03 o
  -3  -4   8      362.24      317.10     14.24 o
  -2  -4   8     1860.05     1851.87     56.79 o
  -1  -4   8      380.79      359.56     19.47 o
   0  -4   8        5.95        7.84      3.09 o
   1  -4   8       95.14       90.75      6.28 o
   2  -4   8      251.52      256.71     21.41 o
   3  -4   8        3.70        0.30      3.98 o
   4  -4   8      451.72      368.73     16.98 o
   5  -4   8       77.46       78.96     10.43 o
   6  -4   8      599.20      557.16     50.62 o
   7  -4   8       39.19       61.06     13.23 o
   8  -4   8       37.41       60.78     37.01 o
   9  -4   8       21.62       35.18     34.21 o
  10  -4   8        6.96       21.56     15.02 o
  11  -4   8        3.30        1.64     17.53 o
 -12  -3   8        1.06      -30.97     20.72 o
 -11  -3   8        0.84      -22.84     15.23 o
 -10  -3   8        1.10      -19.21     13.20 o
  -9  -3   8       11.36       30.16     21.74 o
  -8  -3   8       54.37       46.79     12.44 o
  -7  -3   8      374.20      299.77     25.49 o
  -6  -3   8      385.74      349.02     35.46 o
  -5  -3   8      176.18      170.16     13.45 o
  -4  -3   8      131.93      105.65      8.08 o
  -3  -3   8      349.25      365.04     17.19 o
  -2  -3   8      113.82      127.85      8.70 o
  -1  -3   8       81.95       90.84      8.75 o
   0  -3   8      117.70      112.93      7.83 o
   1  -3   8       42.18       40.91      4.02 o
   2  -3   8      150.31      152.33     20.89 o
   3  -3   8       25.42       31.21     13.80 o
   4  -3   8     1860.37     1974.30    147.95 o
   5  -3   8     1930.27     1996.58     65.19 o
   6  -3   8      201.69      193.90     21.93 o
   7  -3   8      215.59      261.03     23.39 o
   8  -3   8        0.59       -4.23     32.22 o
   9  -3   8        0.03       16.07     15.56 o
  10  -3   8       76.01      139.12     88.56 o
  11  -3   8       27.86       34.22     25.87 o
 -12  -2   8        0.11       37.50     17.20 o
 -11  -2   8        0.09       16.63     16.29 o
 -10  -2   8        0.69      -21.04     15.23 o
  -9  -2   8       55.22       76.37     12.22 o
  -8  -2   8        0.10        3.44      5.78 o
  -7  -2   8        3.14        3.63      4.71 o
  -6  -2   8       17.00        8.83      3.23 o
  -5  -2   8      234.51      231.57     13.68 o
  -4  -2   8       98.42       87.57     14.13 o
  -3  -2   8      861.87      859.10     33.06 o
  -2  -2   8      152.89      147.33     11.84 o
  -1  -2   8      125.33      129.24     10.72 o
   0  -2   8        1.82        3.42      3.18 o
   1  -2   8        2.83        3.48      2.40 o
   2  -2   8      366.30      387.80     33.59 o
   3  -2   8      192.62      158.76     23.76 o
   4  -2   8      137.83      194.62     23.08 o
   5  -2   8     1190.59     1241.63    119.58 o
   6  -2   8      209.23      262.78     67.71 o
   7  -2   8      457.50      557.75     33.10 o
   8  -2   8        0.05      -17.17     15.66 o
   9  -2   8      114.68      105.87     22.50 o
  10  -2   8      126.67       85.32     19.73 o
  11  -2   8       24.95        7.88     18.88 o
 -12  -1   8        9.70        3.98     20.27 o
 -11  -1   8        0.24       25.00     36.35 o
 -10  -1   8        2.45        1.21     14.58 o
  -9  -1   8       35.58       69.96     12.92 o
  -8  -1   8       40.13       30.60      7.70 o
  -7  -1   8       68.48       67.95      5.65 o
  -6  -1   8        1.10       -2.76      2.19 o
  -5  -1   8      151.80      163.27     16.75 o
  -4  -1   8      299.77      274.26      9.30 o
  -3  -1   8      578.74      573.99     19.27 o
  -2  -1   8      330.68      380.60      7.94 o
  -1  -1   8      358.01      400.11     18.63 o
   0  -1   8       92.24      108.16     15.13 o
   1  -1   8        0.37        4.50      4.96 o
   2  -1   8       15.87       30.19     11.61 o
   3  -1   8      572.68      542.05     86.49 o
   4  -1   8      430.08      420.07     22.62 o
   5  -1   8     1095.79     1142.94    187.80 o
   6  -1   8        4.11        5.28     12.44 o
   7  -1   8      486.10      509.25     33.66 o
   8  -1   8       63.86       89.76     20.55 o
   9  -1   8      106.47      152.19     39.16 o
  10  -1   8      267.16      220.87     27.14 o
 -13   0   8        5.59      -33.58     22.38 o
 -12   0   8       53.57       -8.49     30.08 o
 -11   0   8       16.43       37.38     18.33 o
 -10   0   8        1.96        4.28     25.36 o
  -9   0   8       15.56       -1.24     10.99 o
  -8   0   8        1.04        4.28     10.02 o
  -7   0   8      319.01      276.73     31.65 o
  -6   0   8      309.36      323.73     14.34 o
  -5   0   8      381.76      341.98     21.57 o
  -4   0   8      748.15      800.46     21.00 o
  -3   0   8     2098.32     2217.95     63.62 o
  -2   0   8      486.28      502.30     17.72 o
  -1   0   8      700.04      687.39     33.55 o
   0   0   8      181.92      157.89     16.10 o
   1   0   8      526.19      552.01     49.64 o
   2   0   8      350.78      314.98     16.29 o
   3   0   8      125.59      156.50     35.11 o
   4   0   8      638.19      665.55    103.20 o
   5   0   8       66.79       64.89     21.21 o
   6   0   8      191.14      216.54     20.82 o
   7   0   8      290.66      205.02     34.08 o
   8   0   8      506.16      455.69     85.66 o
   9   0   8        0.20      -13.53     14.31 o
  10   0   8      165.69      174.52     23.61 o
 -13   1   8       15.47      -25.76     22.84 o
 -12   1   8      143.50      183.71     25.75 o
 -11   1   8       34.26       23.69     14.95 o
 -10   1   8       10.92        2.26     14.51 o
  -9   1   8        0.63      -21.18     28.14 o
  -8   1   8        7.29       14.48      7.27 o
  -7   1   8      186.95      176.18     28.16 o
  -6   1   8      114.30      146.18     16.99 o
  -5   1   8       61.44       57.80     11.24 o
  -4   1   8      906.21      907.60     31.15 o
  -3   1   8      303.85      323.35     23.57 o
  -2   1   8      378.62      356.20     22.04 o
  -1   1   8      261.43      214.51     18.80 o
   0   1   8       42.14       59.63      8.08 o
   1   1   8       60.35       86.75     17.50 o
   2   1   8      165.89      175.87      8.84 o
   3   1   8       85.21       29.02     29.77 o
   4   1   8      129.16      152.07     14.64 o
   5   1   8       28.90       38.24     35.98 o
   6   1   8      246.52      314.57     41.71 o
   7   1   8      162.06      146.89     19.81 o
   8   1   8      144.14      237.48    132.29 o
   9   1   8        1.74       40.77     35.47 o
 -13   2   8        5.43       -6.44     14.85 o
 -12   2   8       15.07       -1.87     21.22 o
 -11   2   8        1.24        3.91     12.86 o
 -10   2   8       95.23       60.68     39.03 o
  -9   2   8       69.21       59.13     11.78 o
  -8   2   8      139.47      125.33     13.16 o
  -7   2   8        0.07       -1.77      6.29 o
  -6   2   8      931.33      825.88     66.56 o
  -5   2   8       30.79       44.80      9.30 o
  -4   2   8     2243.83     2180.94     77.10 o
  -3   2   8        1.87       -0.52     14.99 o
  -2   2   8      966.74      872.33     40.37 o
  -1   2   8       25.48       44.83      6.41 o
   0   2   8       22.67       38.43     10.20 o
   1   2   8        3.28       -2.36      9.55 o
   2   2   8      772.88      764.04     49.30 o
   3   2   8      147.03      212.72     42.81 o
   4   2   8      357.92      387.43    131.83 o
   5   2   8      138.61       73.62     50.03 o
   6   2   8      876.28      608.94    168.52 o
   7   2   8       64.19       63.90     16.81 o
   8   2   8       99.23      156.79     74.79 o
   9   2   8        0.11       29.02     18.41 o
 -13   3   8       73.41       75.00     20.91 o
 -12   3   8        0.35      -23.78     17.65 o
 -11   3   8      149.13      207.96     23.08 o
 -10   3   8        5.97       20.26     17.12 o
  -9   3   8        2.79      -32.99     55.30 o
  -8   3   8      494.35      424.66     19.58 o
  -7   3   8      450.17      440.11     22.57 o
  -6   3   8      434.00      409.42     45.47 o
  -5   3   8      548.61      510.20     38.33 o
  -4   3   8      679.83      626.58     29.70 o
  -3   3   8      363.52      353.08     14.29 o
  -2   3   8      775.51      763.33     41.20 o
  -1   3   8        0.07       -4.26     10.23 o
   0   3   8       66.77       40.17     11.63 o
   1   3   8      662.09      644.69     46.50 o
   2   3   8       40.25       37.98      6.01 o
   3   3   8       72.71       54.22     12.17 o
   4   3   8      237.84      311.94     51.28 o
   5   3   8       51.02       35.03     12.83 o
   6   3   8      450.31      492.19     32.17 o
   7   3   8       45.38        6.24     33.26 o
   8   3   8       77.37       89.74     44.51 o
 -13   4   8       89.87        4.88     25.94 o
 -12   4   8        2.72       -4.77     13.95 o
 -11   4   8       20.41       21.32     21.78 o
 -10   4   8       14.19       57.49     15.37 o
  -9   4   8      104.53      107.21     29.60 o
  -8   4   8      276.60      231.65     26.86 o
  -7   4   8        5.71        4.49      8.01 o
  -6   4   8      259.20      229.10     31.36 o
  -5   4   8      359.59      360.49     38.11 o
  -4   4   8     1511.88     1549.40     85.75 o
  -3   4   8     1257.19     1269.36     72.22 o
  -2   4   8      705.74      780.63     25.20 o
  -1   4   8       38.59       38.11     21.48 o
   0   4   8      123.54      143.97     14.03 o
   1   4   8       88.04       91.44     18.20 o
   2   4   8       81.13       88.78     10.49 o
   3   4   8       12.31       27.86      7.70 o
   4   4   8       93.56      147.32     19.54 o
   5   4   8      273.10      281.80     27.26 o
   6   4   8      188.34      205.39     24.92 o
   7   4   8      103.36      174.02     22.64 o
   8   4   8       17.38       13.57     17.50 o
 -13   5   8       83.97      102.67     42.99 o
 -12   5   8        4.90        2.99     14.51 o
 -11   5   8        0.02       -9.06     21.21 o
 -10   5   8        0.83      -32.17     22.38 o
  -9   5   8        3.60       21.75     40.60 o
  -8   5   8        4.46       -1.38      8.06 o
  -7   5   8        0.16        3.31     11.12 o
  -6   5   8      100.01       87.02     27.77 o
  -5   5   8     2118.47     2131.22    140.56 o
  -4   5   8      602.53      580.94     23.36 o
  -3   5   8     1387.47     1340.70     41.58 o
  -2   5   8      311.14      340.19     82.38 o
  -1   5   8      541.54      506.23     28.80 o
   0   5   8       18.20        2.77      9.34 o
   1   5   8      122.35       86.29      8.11 o
   2   5   8       12.94       26.31      9.31 o
   3   5   8       22.53        6.60     12.28 o
   4   5   8       85.88      110.42     33.75 o
   5   5   8      443.10      499.11     66.85 o
   6   5   8        5.39      -22.23     20.81 o
   7   5   8        9.25       32.45     49.81 o
 -12   6   8        5.64       13.90     17.50 o
 -11   6   8       19.58       -7.73     14.30 o
 -10   6   8        3.55       -9.49     18.74 o
  -9   6   8        1.34       18.82     15.54 o
  -8   6   8        6.39        1.64      6.79 o
  -7   6   8      232.50      238.27     40.80 o
  -6   6   8        2.39        0.25      4.92 o
  -5   6   8      178.58      204.09     26.84 o
  -4   6   8      132.45      108.92     24.20 o
  -3   6   8      356.22      320.41     27.84 o
  -2   6   8       38.56       65.74     21.38 o
  -1   6   8       86.66      103.43     15.19 o
   0   6   8        0.03       11.63     16.22 o
   1   6   8       86.58       95.69     65.48 o
   2   6   8       35.76        3.40     37.81 o
   3   6   8      162.98      173.20     35.77 o
   4   6   8      204.79      196.09     29.16 o
   5   6   8       20.98       42.46     20.42 o
   6   6   8       55.75       53.06     26.24 o
 -12   7   8       24.95        6.07     20.75 o
 -11   7   8       13.93       12.21     47.29 o
 -10   7   8       14.88       48.85     18.41 o
  -9   7   8        0.02        7.58     11.50 o
  -8   7   8        1.09       16.91     14.96 o
  -7   7   8      243.72      229.25     28.74 o
  -6   7   8       95.57      133.04     25.88 o
  -5   7   8      173.99      169.84     41.79 o
  -4   7   8      285.72      279.75     98.08 o
  -3   7   8      410.41      402.25     48.03 o
  -2   7   8       90.51       79.94     39.44 o
  -1   7   8      179.91      173.45     41.85 o
   0   7   8       18.64       41.42     18.20 o
   1   7   8       22.72       34.48     31.67 o
   2   7   8       33.46       19.62     13.91 o
   3   7   8       94.34      130.41     22.63 o
   4   7   8      348.62      469.21    110.30 o
   5   7   8       50.49       39.05     62.79 o
 -12   8   8       14.46       31.85     34.08 o
 -11   8   8       22.38       43.89     26.83 o
 -10   8   8        9.51       -7.70     14.98 o
  -9   8   8        2.64       11.23     17.77 o
  -8   8   8       24.61       17.21     17.78 o
  -7   8   8       36.92       83.51     25.90 o
  -6   8   8      136.19      112.68     12.06 o
  -5   8   8       16.43       10.96     14.71 o
  -4   8   8      161.82      249.20     41.15 o
  -3   8   8      190.41      103.29     49.39 o
  -2   8   8      359.31      346.64     31.37 o
  -1   8   8       38.64       66.90     15.60 o
   0   8   8       12.13        6.35     12.94 o
   1   8   8        0.34      -22.33     14.88 o
   2   8   8      116.59      100.34     31.82 o
   3   8   8        4.67       16.20     16.63 o
   4   8   8       87.59       96.98     70.80 o
 -11   9   8        0.15       16.04     23.19 o
 -10   9   8        6.54       -1.63     40.60 o
  -9   9   8       28.51        2.58     34.52 o
  -8   9   8      122.95      134.35     25.00 o
  -7   9   8       76.63      147.63     54.46 o
  -6   9   8      163.05      250.99     37.50 o
  -5   9   8       11.41       40.43     14.94 o
  -4   9   8      160.42      162.61     24.50 o
  -3   9   8       18.87      -20.65     24.43 o
  -2   9   8      367.96      362.88     30.05 o
  -1   9   8       15.79      -17.86     19.78 o
   0   9   8      132.99      164.64     47.06 o
   1   9   8       19.10       -2.60     77.16 o
   2   9   8        0.05       -2.66     17.11 o
   3   9   8       15.79       24.07     33.20 o
 -10  10   8       58.51       18.52     27.61 o
  -9  10   8        0.84       12.39     41.23 o
  -8  10   8      113.69      145.94     20.52 o
  -7  10   8       63.08       36.52     15.69 o
  -6  10   8       33.40       53.55     14.32 o
  -5  10   8       14.60       39.81     22.99 o
  -4  10   8      121.38      151.19     28.85 o
  -3  10   8       77.20       42.49     24.82 o
  -2  10   8      288.00      294.94     28.75 o
  -1  10   8       28.53       58.11     25.91 o
   0  10   8       42.57       71.29     38.71 o
   1  10   8       19.77        3.32     19.05 o
  -8  11   8      112.87       87.31     17.57 o
  -7  11   8       34.66       73.94     23.70 o
  -6  11   8       12.75       24.47     22.53 o
  -5  11   8      207.55      151.56     26.83 o
  -4  11   8       24.28       51.87     19.29 o
  -3  11   8      197.37      211.87     79.67 o
  -2  11   8       58.22       29.94     37.23 o
  -1  11   8        1.01      -13.92     23.33 o
   0 -14   9       92.70       54.77     23.40 o
   1 -14   9        6.38       -3.76     15.21 o
   2 -14   9       46.44      110.92     25.89 o
   3 -14   9       15.79       56.68     25.99 o
   4 -14   9      122.46      122.73     28.67 o
   5 -14   9       28.59       60.15     39.93 o
   6 -14   9      105.84      109.09     22.91 o
  -2 -13   9      138.69      100.97     22.66 o
  -1 -13   9       39.75       46.65     54.54 o
   0 -13   9       18.73       20.23     16.86 o
   1 -13   9        2.22        8.78     19.39 o
   2 -13   9       20.39       -6.87     27.25 o
   3 -13   9        2.60       20.86     16.61 o
   4 -13   9       26.29       50.65     15.53 o
   5 -13   9        0.15        7.37     14.76 o
   6 -13   9      270.20      269.76     20.34 o
   7 -13   9       22.06       23.99     12.34 o
   8 -13   9       50.74       32.02     22.67 o
  -4 -12   9       56.17       24.42     29.60 o
  -3 -12   9      194.17      220.14     39.26 o
  -2 -12   9      155.49      173.18     22.56 o
  -1 -12   9       22.19       -0.38     18.85 o
   0 -12   9        0.94       -1.29     17.40 o
   1 -12   9        2.55      -18.31     12.21 o
   2 -12   9        0.31       21.01     28.47 o
   3 -12   9        1.07        0.00     11.31 o
   4 -12   9        1.92       -5.60     18.01 o
   5 -12   9       28.29       39.10     25.08 o
   6 -12   9      110.19      103.00     43.28 o
   7 -12   9      244.80      272.41     67.84 o
   8 -12   9        0.23        7.46     15.97 o
   9 -12   9      166.90      136.25     17.45 o
  -4 -11   9        7.70      -24.04     16.03 o
  -3 -11   9      395.79      441.77     40.53 o
  -2 -11   9       10.19      -10.04     28.48 o
  -1 -11   9       29.82       72.30     28.51 o
   0 -11   9       43.56       50.51     13.57 o
   1 -11   9        7.63       29.32     18.93 o
   2 -11   9       18.74       77.39     15.43 o
   3 -11   9        7.63        3.08     17.62 o
   4 -11   9      181.71      199.83     19.99 o
   5 -11   9      609.93      658.32     27.41 o
   6 -11   9        0.25      -14.19     11.28 o
   7 -11   9      525.55      562.41     97.75 o
   8 -11   9        0.22       -6.66     15.28 o
   9 -11   9      118.30       83.62     21.54 o
  10 -11   9       12.76       26.15     56.60 o
  -6 -10   9       13.63      -10.02     24.62 o
  -4 -10   9       13.06       31.54     21.87 o
  -3 -10   9      165.38       84.82     17.73 o
  -2 -10   9        7.05        2.35     31.93 o
  -1 -10   9       51.44       59.22     13.62 o
   0 -10   9       48.61       48.47     11.83 o
   1 -10   9       11.58       37.07     15.90 o
   2 -10   9        0.04       55.46     48.06 o
   3 -10   9        2.05        2.45      8.13 o
   4 -10   9       87.76      109.70     13.92 o
   5 -10   9      320.38      320.36     18.69 o
   6 -10   9       39.77       43.52     22.83 o
   7 -10   9      486.64      455.47     24.40 o
   8 -10   9        0.46      -16.27     10.85 o
   9 -10   9       67.94      141.86     48.66 o
  10 -10   9      122.86       76.99     22.80 o
  -7  -9   9       65.28       -3.46     27.34 o
  -6  -9   9        2.69       -4.26     24.79 o
  -5  -9   9      186.10      281.69     34.64 o
  -4  -9   9      126.31      126.95     15.28 o
  -3  -9   9       70.14       49.56     22.87 o
  -2  -9   9        0.13      -13.28      8.85 o
  -1  -9   9      106.25      164.77     52.45 o
   0  -9   9       24.47       10.01     23.93 o
   1  -9   9        3.02       13.85     16.43 o
   2  -9   9      220.64      185.17      7.30 o
   3  -9   9       12.37        0.75      4.53 o
   4  -9   9        0.29        2.75     16.09 o
   5  -9   9      306.69      304.95     40.33 o
   6  -9   9       15.51        0.38     16.22 o
   7  -9   9      257.49      205.85     13.63 o
   8  -9   9        6.25       24.99     12.59 o
   9  -9   9        8.14       -7.04     23.93 o
  10  -9   9      147.82      248.08     52.05 o
  -8  -8   9      101.74      106.17     41.48 o
  -7  -8   9       37.89       88.48     26.42 o
  -6  -8   9       36.96       96.63     26.94 o
  -5  -8   9        0.50       13.97     27.97 o
  -4  -8   9      201.52      218.13     15.79 o
  -3  -8   9       30.27       11.06     16.57 o
  -2  -8   9      169.19      131.53     17.45 o
  -1  -8   9      195.55      221.79     26.74 o
   0  -8   9       23.65        7.06     10.28 o
   1  -8   9       18.06       15.47      3.75 o
   2  -8   9        0.55       -0.18      5.79 o
   3  -8   9       25.62       43.54      7.82 o
   4  -8   9      262.20      233.35     18.11 o
   5  -8   9      303.00      317.64     38.21 o
   6  -8   9        1.20        2.47      9.41 o
   7  -8   9      271.09      294.88     50.51 o
   8  -8   9      187.53      227.00     18.31 o
   9  -8   9       10.04       17.24     11.47 o
  10  -8   9      168.90      218.03     31.75 o
  11  -8   9        0.02      -17.08     16.52 o
  -9  -7   9        9.17       87.53     37.35 o
  -8  -7   9        2.48       -5.29     22.48 o
  -7  -7   9        0.51       24.74     28.65 o
  -6  -7   9      114.95      111.97      9.81 o
  -5  -7   9       25.80      -28.21     18.81 o
  -4  -7   9      143.15      115.77     18.51 o
  -3  -7   9      915.45      886.77    130.71 o
  -2  -7   9      486.44      505.15     28.11 o
  -1  -7   9      843.94      775.58     89.99 o
   0  -7   9      352.00      324.92    164.04 o
   1  -7   9        2.34       -1.52      3.25 o
   2  -7   9       92.20      103.17     17.84 o
   3  -7   9        0.04        6.24      5.87 o
   4  -7   9       73.00       60.23     10.31 o
   5  -7   9        4.03        7.11      7.65 o
   6  -7   9      212.16      198.91     45.63 o
   7  -7   9       25.95       42.51     20.09 o
   8  -7   9      364.06      334.05     22.89 o
   9  -7   9       28.84       47.75     15.70 o
  10  -7   9      223.88      326.70     30.14 o
  11  -7   9        6.03       17.24     18.46 o
 -10  -6   9      172.88      199.50     28.22 o
  -9  -6   9        1.82       -8.01     45.51 o
  -8  -6   9       14.34       34.70     26.75 o
  -7  -6   9        0.45       54.16     20.18 o
  -6  -6   9      233.79      275.85     16.87 o
  -5  -6   9      168.62      189.26      7.64 o
  -4  -6   9      509.28      530.29     24.58 o
  -3  -6   9      829.09      826.34     90.70 o
  -2  -6   9     2818.35     2707.41     74.43 o
  -1  -6   9       20.36       18.07      6.51 o
   0  -6   9      501.31      422.62     46.19 o
   1  -6   9       27.21       16.07      5.55 o
   2  -6   9      175.78      181.42     21.75 o
   3  -6   9        0.00       -1.69      4.93 o
   4  -6   9       13.03        8.00      7.85 o
   5  -6   9      365.36      375.60     22.50 o
   6  -6   9      219.58      252.19     17.48 o
   7  -6   9      434.16      508.13     85.91 o
   8  -6   9       67.70       88.03     62.67 o
   9  -6   9      159.76      240.28    118.90 o
  10  -6   9       31.65       36.06     34.95 o
  11  -6   9      127.60      158.04     41.35 o
 -10  -5   9       28.99       29.14     20.27 o
  -9  -5   9       57.73       17.46     16.54 o
  -8  -5   9        0.00       44.00     15.26 o
  -7  -5   9       38.63       42.65     12.59 o
  -6  -5   9       74.45       54.23      7.16 o
  -5  -5   9      282.26      301.59     21.67 o
  -4  -5   9      210.23      187.22     30.00 o
  -3  -5   9     3463.03     3220.59    264.00 o
  -2  -5   9      271.28      237.15     29.94 o
  -1  -5   9      953.09      890.86     52.16 o
   0  -5   9       93.09      107.34      5.86 o
   1  -5   9       15.89       25.10      7.71 o
   2  -5   9       65.56       63.86     11.38 o
   3  -5   9      154.34      168.51     24.39 o
   4  -5   9      108.58      149.43     10.81 o
   5  -5   9      942.33      964.41     80.61 o
   6  -5   9      402.09      330.36     23.35 o
   7  -5   9      733.48      774.97    133.40 o
   8  -5   9        1.97       18.24     27.41 o
   9  -5   9      173.70       90.54     40.59 o
  10  -5   9       25.83       54.19     23.10 o
  11  -5   9       53.23       11.28     23.44 o
 -11  -4   9        5.14       36.07     19.72 o
 -10  -4   9        0.28       22.27     15.97 o
  -9  -4   9        2.57      -16.63     12.28 o
  -8  -4   9        0.05       36.90     16.03 o
  -7  -4   9        1.24       -8.19     18.00 o
  -6  -4   9      100.10       93.96      7.72 o
  -5  -4   9      165.98      190.37     18.13 o
  -4  -4   9        0.20        4.55      4.03 o
  -3  -4   9      652.40      591.88     21.71 o
  -2  -4   9       25.92       31.20      4.33 o
  -1  -4   9       21.00       20.20      5.67 o
   0  -4   9      149.57      159.18     12.18 o
   1  -4   9       23.42       18.55      3.53 o
   2  -4   9      635.66      674.18     39.66 o
   3  -4   9      109.40      109.75     20.69 o
   4  -4   9      167.77      179.23     39.75 o
   5  -4   9      562.38      617.07     24.16 o
   6  -4   9       13.17       13.84     11.72 o
   7  -4   9      382.17      364.96     52.34 o
   8  -4   9       10.36        6.44     22.74 o
   9  -4   9       39.61       59.62     41.16 o
  10  -4   9       25.78       58.58     18.38 o
  11  -4   9       25.83       48.56     39.47 o
 -11  -3   9        0.02      -35.68     23.79 o
 -10  -3   9        0.00       36.07     22.96 o
  -9  -3   9       38.12       41.56     16.14 o
  -8  -3   9       32.07       42.89     10.26 o
  -7  -3   9       40.41       63.62     31.50 o
  -6  -3   9       27.36       28.58      5.53 o
  -5  -3   9      947.27      914.94     53.24 o
  -4  -3   9      283.87      262.19     24.86 o
  -3  -3   9      776.28      703.77     13.42 o
  -2  -3   9       12.44       13.25      3.72 o
  -1  -3   9      477.55      503.43     35.90 o
   0  -3   9       20.15       30.79      5.65 o
   1  -3   9       28.36       31.81      3.88 o
   2  -3   9       62.19       40.28     12.66 o
   3  -3   9        0.70       -6.36      9.61 o
   4  -3   9       26.83       31.33      7.60 o
   5  -3   9     1257.19     1364.52     97.05 o
   6  -3   9      660.58      637.61     85.59 o
   7  -3   9      194.67      220.60     59.91 o
   8  -3   9       20.44       12.47     27.18 o
   9  -3   9        0.17      -21.62     14.41 o
  10  -3   9      296.84      316.09     71.19 o
 -12  -2   9       32.34       22.93     25.27 o
 -11  -2   9       12.90      -39.59     26.39 o
 -10  -2   9      147.72      211.22     28.51 o
  -9  -2   9        1.11        0.12      8.52 o
  -8  -2   9       19.38        1.00     10.22 o
  -7  -2   9      176.24      161.55     30.66 o
  -6  -2   9      521.39      557.73     46.79 o
  -5  -2   9       48.97       46.62     10.58 o
  -4  -2   9      487.32      490.77     34.54 o
  -3  -2   9      260.16      262.93     15.78 o
  -2  -2   9      133.27      126.62      5.78 o
  -1  -2   9     1130.14     1121.32     52.48 o
   0  -2   9      244.19      262.60     21.56 o
   1  -2   9        0.38       -0.06      2.88 o
   2  -2   9       32.82       29.46      6.71 o
   3  -2   9      163.87      190.10     23.53 o
   4  -2   9     1754.62     1775.06     51.57 o
   5  -2   9        0.65        4.72      8.93 o
   6  -2   9      259.39      284.07     25.33 o
   7  -2   9       36.34       54.67     15.25 o
   8  -2   9      166.35      146.65     41.16 o
   9  -2   9        1.34      -10.11     22.53 o
  10  -2   9      464.50      396.50     40.62 o
 -12  -1   9       32.66       64.58     25.56 o
 -11  -1   9       64.83      120.94     34.61 o
 -10  -1   9       58.43      134.40     19.99 o
  -9  -1   9       20.41       11.64     23.20 o
  -8  -1   9       94.47       82.30     14.58 o
  -7  -1   9        7.20       -3.32      5.63 o
  -6  -1   9      289.94      297.11     35.86 o
  -5  -1   9        0.41       -6.53      4.75 o
  -4  -1   9      261.56      249.23     18.41 o
  -3  -1   9       26.33       23.52      4.32 o
  -2  -1   9      486.12      461.04     20.07 o
  -1  -1   9      400.98      375.72     16.19 o
   0  -1   9      775.96      816.37     71.14 o
   1  -1   9        2.47        7.25      5.02 o
   2  -1   9        6.23        2.33      4.99 o
   3  -1   9        4.69       -7.83     14.44 o
   4  -1   9      444.89      422.92     93.26 o
   5  -1   9        2.01       -6.47     26.75 o
   6  -1   9       89.65       92.55     14.90 o
   7  -1   9        0.20      -12.53     17.96 o
   8  -1   9      157.10      232.09     78.70 o
   9  -1   9        3.79       -5.35     15.31 o
  10  -1   9       98.14       57.28     35.19 o
 -12   0   9      151.76      362.27     45.71 o
 -11   0   9      235.96      208.21     21.86 o
 -10   0   9      112.87      107.84     16.53 o
  -9   0   9       11.70        9.71     18.16 o
  -8   0   9       18.87       33.08      8.42 o
  -7   0   9       15.28        5.40      5.63 o
  -6   0   9      196.32      162.32     34.28 o
  -5   0   9       46.73       41.77      7.90 o
  -4   0   9       18.79       23.72      5.07 o
  -3   0   9       80.41       73.69      6.61 o
  -2   0   9     1875.44     1986.97     97.30 o
  -1   0   9      483.82      555.01     46.30 o
   0   0   9      139.91      141.56     13.93 o
   1   0   9      278.83      257.04     20.27 o
   2   0   9      362.44      364.91     31.21 o
   3   0   9      653.10      632.96    152.15 o
   4   0   9       47.10       48.03     13.58 o
   5   0   9       43.53        5.51     10.30 o
   6   0   9       24.49       57.93     55.85 o
   7   0   9        0.09       11.83     19.46 o
   8   0   9      152.77      196.38     44.97 o
   9   0   9       27.61       28.21     23.93 o
 -12   1   9       94.04      135.44     41.46 o
 -11   1   9      409.62      485.48     38.34 o
 -10   1   9        5.83       16.19     13.30 o
  -9   1   9      175.11      154.82     17.06 o
  -8   1   9      278.27      266.79     43.79 o
  -7   1   9       27.13       35.89      8.59 o
  -6   1   9       67.85       70.84     12.44 o
  -5   1   9       75.94       51.93     11.87 o
  -4   1   9       62.64       80.37     18.00 o
  -3   1   9     1339.29     1281.28     51.22 o
  -2   1   9      841.36      749.87     27.74 o
  -1   1   9       71.45       97.02     13.89 o
   0   1   9       24.29       38.17     10.19 o
   1   1   9       56.87       27.13     10.75 o
   2   1   9      335.41      372.38     39.45 o
   3   1   9       52.64       34.27     11.37 o
   4   1   9        2.74       16.10     29.57 o
   5   1   9      106.99       92.30     13.89 o
   6   1   9      235.38      211.47     27.15 o
   7   1   9      157.72      200.12     65.43 o
   8   1   9       30.36       57.58     22.61 o
   9   1   9       18.27       29.83     51.35 o
 -13   2   9      123.38       91.46     26.76 o
 -12   2   9       40.01       57.37     17.70 o
 -11   2   9      260.85      328.97     32.20 o
 -10   2   9       11.95        6.63     25.50 o
  -9   2   9       69.73       59.22     35.02 o
  -8   2   9        8.93        0.00      8.46 o
  -7   2   9      245.95      219.59     11.18 o
  -6   2   9      562.60      646.52     72.09 o
  -5   2   9     1223.65     1261.21     82.38 o
  -4   2   9      124.64      121.08     19.12 o
  -3   2   9     1789.93     1848.45     73.61 o
  -2   2   9       50.82       57.56      8.81 o
  -1   2   9      430.49      480.44     20.37 o
   0   2   9       43.21       72.16      9.68 o
   1   2   9      345.77      287.36     24.22 o
   2   2   9       40.32       50.25      7.75 o
   3   2   9        4.05      -15.62     14.14 o
   4   2   9       24.43      -12.89     17.49 o
   5   2   9      245.74      203.66     20.55 o
   6   2   9        3.67        7.73     17.46 o
   7   2   9      260.94      186.16     53.03 o
   8   2   9        0.74      -24.08     33.18 o
 -13   3   9      301.92      565.04     60.34 o
 -12   3   9        0.67       19.58     22.42 o
 -11   3   9      239.17      262.58     29.50 o
 -10   3   9       18.73        6.22     13.57 o
  -9   3   9       43.71       55.33     43.89 o
  -8   3   9       36.86       50.34     16.53 o
  -7   3   9      747.55      692.01    105.92 o
  -6   3   9      190.51      184.63     17.83 o
  -5   3   9     1574.76     1495.94     96.82 o
  -4   3   9       23.20       15.62      7.42 o
  -3   3   9     3495.93     3638.96     83.20 o
  -2   3   9      139.22      142.21     13.18 o
  -1   3   9      935.09      946.40     33.69 o
   0   3   9        4.19        8.36     15.19 o
   1   3   9        0.50        3.53      8.57 o
   2   3   9       25.22       37.85     23.29 o
   3   3   9       16.72      -15.48     11.05 o
   4   3   9       31.84       77.70     20.59 o
   5   3   9      151.64      225.82     68.81 o
   6   3   9      114.06       61.71     22.61 o
   7   3   9      187.25      256.52     28.58 o
   8   3   9        8.01      -30.47     45.56 o
 -12   4   9        8.35       12.98     17.08 o
 -11   4   9       95.66      179.41     25.85 o
 -10   4   9       19.78        9.05     19.72 o
  -9   4   9      110.13      122.51     20.15 o
  -8   4   9       67.78       52.24     20.54 o
  -7   4   9        9.42       14.79      6.35 o
  -6   4   9      400.12      383.54     34.46 o
  -5   4   9      649.90      584.97     47.80 o
  -4   4   9     1100.59     1030.42     90.22 o
  -3   4   9      226.02      203.03     15.71 o
  -2   4   9      397.02      442.06     19.91 o
  -1   4   9       18.94       21.16     14.46 o
   0   4   9       41.43       35.35     10.20 o
   1   4   9       59.63      103.79     32.96 o
   2   4   9       16.94       24.26     14.35 o
   3   4   9       85.73       51.14     18.04 o
   4   4   9      297.55      305.99     45.04 o
   5   4   9      173.63      213.05     23.96 o
   6   4   9      237.67      218.84     43.11 o
   7   4   9       31.62       29.94     37.10 o
 -12   5   9       30.60      -26.58     20.62 o
 -11   5   9        1.45        5.95     19.45 o
 -10   5   9       69.03      104.76     25.46 o
  -9   5   9       64.20       90.32     19.78 o
  -8   5   9        3.91        6.70      7.23 o
  -7   5   9       64.81       70.21      8.81 o
  -6   5   9       51.56       60.90     21.61 o
  -5   5   9      385.10      311.41     16.75 o
  -4   5   9       84.93       51.59     20.01 o
  -3   5   9      107.31      112.84     12.51 o
  -2   5   9      268.06      293.61     14.70 o
  -1   5   9       12.55       14.50     26.20 o
   0   5   9      202.67      176.13     32.27 o
   1   5   9      101.13       49.42     18.08 o
   2   5   9       14.22       42.07     17.74 o
   3   5   9      195.45      254.73     44.20 o
   4   5   9      128.93      116.59     18.53 o
   5   5   9      118.39      138.53     33.28 o
   6   5   9       62.10       70.59     70.36 o
 -12   6   9       59.20       68.33     34.84 o
 -11   6   9        1.01      -19.71     13.14 o
 -10   6   9      317.10      382.96     33.41 o
  -9   6   9       32.26       33.40     15.39 o
  -8   6   9        0.16       -3.35      7.69 o
  -7   6   9       45.50       14.85      8.23 o
  -6   6   9      232.35      230.44     54.64 o
  -5   6   9       61.38       43.06     10.06 o
  -4   6   9       72.44       69.81     14.78 o
  -3   6   9        9.33        5.11     11.61 o
  -2   6   9      681.65      816.15     61.27 o
  -1   6   9       76.03       59.28     14.90 o
   0   6   9      161.76      201.63     56.80 o
   1   6   9        8.51       -6.86     17.30 o
   2   6   9       49.46       55.28     18.08 o
   3   6   9       83.58       42.22     25.51 o
   4   6   9       98.37       66.76     26.68 o
   5   6   9       89.43       85.76     51.80 o
 -12   7   9       36.27       -2.96     16.36 o
 -11   7   9       19.23       -8.10     22.56 o
 -10   7   9        9.20       10.57     14.35 o
  -9   7   9        0.56       -2.42     13.99 o
  -8   7   9       57.92      111.77     23.00 o
  -7   7   9        2.10        0.69      9.04 o
  -6   7   9        0.84       23.55      9.37 o
  -5   7   9       41.25       19.95     23.42 o
  -4   7   9        7.89       67.19     20.54 o
  -3   7   9      178.77      192.00     23.02 o
  -2   7   9      570.65      677.94     39.37 o
  -1   7   9       37.45       30.81     14.97 o
   0   7   9      140.86      184.48     51.08 o
   1   7   9        6.30       42.67     18.61 o
   2   7   9       10.37       -0.45     26.46 o
   3   7   9        1.38       -4.32     15.23 o
   4   7   9        3.44       -6.36     18.58 o
 -11   8   9      128.71      119.52     22.18 o
 -10   8   9       12.43      -28.72     23.66 o
  -9   8   9        3.27      -22.73     16.20 o
  -8   8   9        4.04       27.94     32.20 o
  -7   8   9       26.98       38.90     29.63 o
  -6   8   9        1.70       -2.42     14.75 o
  -5   8   9      112.71      126.34     16.43 o
  -4   8   9       10.98       27.36     18.28 o
  -3   8   9      156.19      181.95     23.73 o
  -2   8   9      234.50      180.89     50.69 o
  -1   8   9       19.44        3.02     14.56 o
   0   8   9        4.50      -12.04     14.96 o
   1   8   9        0.02       23.73     70.50 o
   2   8   9       11.82      -19.44     16.08 o
   3   8   9       40.86       43.65     48.66 o
 -10   9   9       53.39      106.96     21.65 o
  -9   9   9      157.26      234.52     52.67 o
  -8   9   9        9.91       15.22     18.51 o
  -7   9   9        1.77       31.97     16.82 o
  -6   9   9       44.55       47.86     18.26 o
  -5   9   9       77.44       75.67     13.61 o
  -4   9   9        3.61      -32.37     21.58 o
  -3   9   9      332.09      298.87     31.62 o
  -2   9   9       62.27      127.82     21.69 o
  -1   9   9       13.10       16.74     42.59 o
   0   9   9        7.38      -34.21     22.81 o
   1   9   9       31.87       80.17     29.27 o
  -9  10   9       41.12       31.78     57.65 o
  -8  10   9        0.73       15.71     14.71 o
  -7  10   9       21.44       22.37     19.34 o
  -6  10   9        8.62       -3.19      9.95 o
  -5  10   9      130.36      183.44     51.64 o
  -4  10   9       75.52       36.15     17.17 o
  -3  10   9      114.02      119.69     22.82 o
  -2  10   9      118.12      211.78     25.77 o
  -1  10   9       57.51      126.54     57.25 o
   0  10   9       19.29      -36.07     24.04 o
  -7  11   9        1.67       22.61     34.09 o
  -6  11   9      105.02      117.02     15.94 o
  -5  11   9       44.33       83.58     17.45 o
  -4  11   9      190.17      164.90     38.24 o
   1 -14  10       49.50       44.84     56.70 o
   2 -14  10       13.39       43.00     37.93 o
   3 -14  10        3.32       -9.70     23.39 o
   4 -14  10        0.44       18.20     36.45 o
   5 -14  10      107.82      169.79     24.68 o
  -2 -13  10       38.09       19.46     22.27 o
  -1 -13  10      204.09      169.92     29.12 o
   0 -13  10        0.00      -24.59     23.61 o
   1 -13  10      116.51       90.85     37.10 o
   2 -13  10        9.87       13.74     19.18 o
   3 -13  10        1.32       18.21     20.81 o
   4 -13  10       45.33       92.03     21.86 o
   5 -13  10       24.47       16.85     30.23 o
   6 -13  10        0.04       -8.07     17.99 o
   7 -13  10      177.47      183.35     39.61 o
  -4 -12  10       13.42      -11.68     24.50 o
  -3 -12  10       95.35       92.14     50.35 o
  -2 -12  10        0.83      -18.53     15.50 o
  -1 -12  10      123.81      102.77     19.18 o
   0 -12  10       33.57       91.44     18.36 o
   1 -12  10       41.11       -4.55     18.55 o
   2 -12  10       32.64       87.59     34.89 o
   3 -12  10        1.39       13.32     15.02 o
   4 -12  10        1.48      -18.88     15.48 o
   5 -12  10       36.65       45.74     18.30 o
   6 -12  10       19.54      -12.31     28.81 o
   7 -12  10       47.85       69.94     17.78 o
   8 -12  10       22.76       26.15     28.20 o
  -5 -11  10       13.97       48.57     24.30 o
  -4 -11  10        4.78       15.40     17.66 o
  -3 -11  10       30.44       27.74     14.08 o
  -2 -11  10      114.85       62.14     32.52 o
  -1 -11  10       57.20       54.37     21.93 o
   0 -11  10       95.71       73.21     17.97 o
   1 -11  10       29.00       79.67     86.20 o
   2 -11  10       57.10       29.41     16.60 o
   3 -11  10       36.10       48.75     28.35 o
   4 -11  10       48.47       61.67     21.73 o
   5 -11  10       19.21       18.24      9.84 o
   6 -11  10       23.90       33.55     11.28 o
   7 -11  10       20.28       12.80     12.89 o
   8 -11  10       15.76       26.09     48.45 o
   9 -11  10       12.05       51.34     16.44 o
  -6 -10  10       26.82       56.57     16.78 o
  -5 -10  10        3.66      -11.45     20.27 o
  -4 -10  10       79.31       26.10     35.49 o
  -3 -10  10       11.35       11.33     15.20 o
  -2 -10  10      210.48      300.45     23.29 o
  -1 -10  10       10.16      -12.13     11.35 o
   0 -10  10      256.77      205.93     35.26 o
   1 -10  10      154.15      181.36     71.07 o
   2 -10  10      117.82      130.42     33.15 o
   3 -10  10      151.90      160.73     16.40 o
   4 -10  10        2.77       -7.45      7.71 o
   5 -10  10        4.89        0.46     17.47 o
   6 -10  10        5.11       12.24     28.27 o
   7 -10  10        0.26        1.80     17.07 o
   8 -10  10        4.49       30.20     13.98 o
   9 -10  10        6.89       -0.18     16.54 o
  10 -10  10      119.46       73.56     35.98 o
  -7  -9  10        0.16       57.19     36.58 o
  -6  -9  10       20.85       37.30     27.91 o
  -5  -9  10       34.74      102.00     52.85 o
  -4  -9  10      183.54      198.66     43.30 o
  -3  -9  10      130.77      168.78     47.01 o
  -2  -9  10      530.21      636.48    203.65 o
  -1  -9  10      125.41      107.36     34.70 o
   0  -9  10       85.81       60.95     13.60 o
   1  -9  10      166.18      163.32     17.72 o
   2  -9  10       10.38        3.40      5.94 o
   3  -9  10       82.76       69.85     12.48 o
   4  -9  10       24.84       -8.92     14.36 o
   5  -9  10       10.78       14.24      8.74 o
   6  -9  10       39.42       47.03     10.28 o
   7  -9  10        0.45       -8.43     11.33 o
   8  -9  10       75.78       93.58     17.58 o
   9  -9  10       11.48      -38.84     31.31 o
  10  -9  10       22.92       50.19     36.77 o
  -8  -8  10        1.81      -20.09     32.46 o
  -7  -8  10        9.26       -8.56     21.50 o
  -6  -8  10       31.50       22.93     34.03 o
  -5  -8  10       24.73       59.03     27.44 o
  -4  -8  10      151.95      155.49     37.40 o
  -3  -8  10       23.33       10.67     11.21 o
  -2  -8  10      257.12      201.18     16.10 o
  -1  -8  10      242.73      236.61     16.85 o
   0  -8  10        1.10      -14.24      9.49 o
   1  -8  10       70.39       73.48      6.95 o
   2  -8  10        2.92        3.21      3.70 o
   3  -8  10      110.63      157.05     20.89 o
   4  -8  10        0.01        5.70      9.63 o
   5  -8  10      103.35       97.74     32.13 o
   6  -8  10       12.90        4.54      9.39 o
   7  -8  10      119.93      135.78     30.39 o
   8  -8  10        4.69       10.28     26.77 o
   9  -8  10      203.76      211.03     29.63 o
  10  -8  10       21.51       55.36     19.59 o
  -9  -7  10       32.46       70.13     30.89 o
  -8  -7  10        1.41       15.40     26.31 o
  -7  -7  10       34.85       13.74     22.33 o
  -6  -7  10       30.76       34.22      6.17 o
  -5  -7  10       35.03       53.01     68.51 o
  -4  -7  10        4.43        7.22     10.36 o
  -3  -7  10      533.49      507.24     27.20 o
  -2  -7  10       37.51       42.87      8.56 o
  -1  -7  10      629.47      623.81     50.55 o
   0  -7  10       13.54       13.47      2.33 o
   1  -7  10      237.27      197.83     31.17 o
   2  -7  10      535.10      517.07     23.86 o
   3  -7  10       50.55       48.77     12.91 o
   4  -7  10        4.80       13.90      8.29 o
   5  -7  10        3.71        4.96     13.28 o
   6  -7  10       12.73       24.87      8.88 o
   7  -7  10      130.52      164.81     26.27 o
   8  -7  10      108.48      125.23     16.35 o
   9  -7  10       68.52       77.50     38.89 o
  10  -7  10      192.86      140.64     76.55 o
 -10  -6  10        1.38      -23.73     16.83 o
  -9  -6  10       42.81       44.86     16.40 o
  -8  -6  10        1.62       42.68     12.74 o
  -7  -6  10        0.08      -34.80     23.20 o
  -6  -6  10       14.45       56.63     51.54 o
  -5  -6  10      156.04      140.59      9.23 o
  -4  -6  10      659.72      647.36     28.46 o
  -3  -6  10      962.01      949.85     30.86 o
  -2  -6  10      227.67      221.50     15.44 o
  -1  -6  10      754.53      726.35     18.94 o
   0  -6  10      222.17      171.00      7.11 o
   1  -6  10      377.28      381.07     22.03 o
   2  -6  10      462.75      466.44     38.39 o
   3  -6  10      240.52      266.81     27.99 o
   4  -6  10       10.78       25.29      6.48 o
   5  -6  10        4.07        6.74     12.65 o
   6  -6  10       84.73      114.56     11.74 o
   7  -6  10       11.91       -0.21     14.78 o
   8  -6  10       97.86      175.09     22.30 o
   9  -6  10        1.23       -9.98     40.98 o
  10  -6  10      282.63      305.70     32.29 o
 -10  -5  10       76.68       55.42     17.37 o
  -9  -5  10       11.37        6.61     12.02 o
  -8  -5  10       69.15       96.29     18.26 o
  -7  -5  10        0.13       14.63      8.53 o
  -6  -5  10       29.89       32.52      5.86 o
  -5  -5  10        9.76        6.01      4.30 o
  -4  -5  10       15.06       12.20      4.23 o
  -3  -5  10      275.47      251.64     22.21 o
  -2  -5  10      398.19      322.54     13.11 o
  -1  -5  10       30.63       36.27      6.20 o
   0  -5  10      493.21      459.13     25.05 o
   1  -5  10       14.72       13.95      5.23 o
   2  -5  10       24.96       38.29     11.83 o
   3  -5  10       13.36       31.16     11.67 o
   4  -5  10       96.88      106.97     16.12 o
   5  -5  10        0.82        4.06      9.70 o
   6  -5  10       66.92      105.30     15.06 o
   7  -5  10       53.49       31.88     14.14 o
   8  -5  10      339.72      238.61     44.08 o
   9  -5  10        2.51       35.31     20.26 o
  10  -5  10      359.38      326.64     35.66 o
 -11  -4  10        0.23       68.44     27.16 o
 -10  -4  10      109.59       93.31     23.53 o
  -9  -4  10       19.91       18.61     14.03 o
  -8  -4  10       41.54       29.48     16.92 o
  -7  -4  10       25.69       27.69     11.61 o
  -6  -4  10       45.10       56.63     16.81 o
  -5  -4  10      642.28      563.39     45.42 o
  -4  -4  10      689.66      681.97     32.78 o
  -3  -4  10      190.49      161.98     13.24 o
  -2  -4  10      655.27      685.65     51.08 o
  -1  -4  10      699.90      609.35     15.06 o
   0  -4  10       23.41       31.79      6.37 o
   1  -4  10       23.04       21.48      6.95 o
   2  -4  10        0.50       -7.27      4.85 o
   3  -4  10       73.50       87.79     14.45 o
   4  -4  10       16.34       30.07     20.30 o
   5  -4  10       48.38       26.94     24.79 o
   6  -4  10      461.86      510.64     28.98 o
   7  -4  10       16.93        6.72     17.57 o
   8  -4  10      171.12      133.80     34.61 o
   9  -4  10       23.00        7.40     22.51 o
  10  -4  10       66.88      101.42     79.88 o
 -11  -3  10       30.11      105.82     23.33 o
 -10  -3  10       70.03      103.73     26.53 o
  -9  -3  10        7.93       33.49     14.88 o
  -8  -3  10        0.00       -3.54      7.12 o
  -7  -3  10        8.50        9.78      8.04 o
  -6  -3  10        2.29        0.60     14.57 o
  -5  -3  10       71.24       51.80      7.24 o
  -4  -3  10      438.41      436.88     13.81 o
  -3  -3  10      106.60      116.83     15.12 o
  -2  -3  10     1643.70     1617.22     31.54 o
  -1  -3  10        0.29        2.75      5.24 o
   0  -3  10      568.02      571.11     42.75 o
   1  -3  10       32.72       36.88      6.32 o
   2  -3  10      194.35      195.82     14.33 o
   3  -3  10       45.95       42.14     12.18 o
   4  -3  10      167.59      151.97     22.18 o
   5  -3  10       49.71       67.36     16.09 o
   6  -3  10      126.97      115.65     20.32 o
   7  -3  10       21.63      -18.74     22.77 o
   8  -3  10       25.83       70.74     24.10 o
   9  -3  10      127.82       99.64     20.01 o
  10  -3  10        0.08      -35.44     23.63 o
 -11  -2  10       19.34       33.86     20.67 o
 -10  -2  10      224.24      322.22     37.67 o
  -9  -2  10       25.42       43.52     63.33 o
  -8  -2  10        0.25       -0.86      2.81 o
  -7  -2  10       41.20       38.25     38.21 o
  -6  -2  10      161.71      161.91     17.74 o
  -5  -2  10      126.95      133.17     19.66 o
  -4  -2  10      319.54      371.63     17.90 o
  -3  -2  10      289.85      251.74      9.91 o
  -2  -2  10      367.19      388.03     23.60 o
  -1  -2  10       11.61       16.81      4.10 o
   0  -2  10      206.12      238.27     15.65 o
   1  -2  10      509.10      468.84     28.53 o
   2  -2  10       50.06       23.79      6.22 o
   3  -2  10     1363.63     1211.91    206.05 o
   4  -2  10        9.18        2.35      8.59 o
   5  -2  10       59.65       80.33     14.21 o
   6  -2  10        0.06       10.84     10.66 o
   7  -2  10       61.13      107.00     41.25 o
   8  -2  10        2.16      -11.35     31.80 o
   9  -2  10       75.51       44.03     48.09 o
 -12  -1  10        5.85      -47.19     31.46 o
 -11  -1  10      298.10      336.36     37.24 o
 -10  -1  10        1.36      -24.41     16.27 o
  -9  -1  10      221.82      272.69     22.85 o
  -8  -1  10       27.24       40.13     20.55 o
  -7  -1  10       13.65       44.73     10.81 o
  -6  -1  10        0.23        9.54      9.33 o
  -5  -1  10      133.19      121.13     27.53 o
  -4  -1  10        1.39        9.62      6.28 o
  -3  -1  10      388.55      382.96     26.67 o
  -2  -1  10        0.01       -2.32      7.19 o
  -1  -1  10      445.71      458.77     23.59 o
   0  -1  10       15.69       16.64      5.47 o
   1  -1  10       60.69       59.89     10.50 o
   2  -1  10       11.94        5.19      7.28 o
   3  -1  10      640.20      689.20     41.73 o
   4  -1  10       30.69       14.74     37.45 o
   5  -1  10      175.39      222.99     40.63 o
   6  -1  10       62.39      109.77     45.08 o
   7  -1  10       33.58        2.37     12.45 o
   8  -1  10        8.74       23.17     16.10 o
   9  -1  10       37.28       18.13     19.55 o
 -12   0  10       57.20        7.99     23.13 o
 -11   0  10      135.64      196.00     25.58 o
 -10   0  10       93.19       74.09     18.68 o
  -9   0  10        7.06       22.67     63.90 o
  -8   0  10        0.66       -1.65     29.16 o
  -7   0  10      145.75      108.94     14.32 o
  -6   0  10      344.36      262.30     33.26 o
  -5   0  10      522.37      544.79     36.05 o
  -4   0  10      147.55      186.14     12.15 o
  -3   0  10      641.72      559.75     27.15 o
  -2   0  10      233.72      208.91     23.55 o
  -1   0  10      515.63      498.58     33.83 o
   0   0  10       36.89       18.65      4.92 o
   1   0  10        6.76        2.64     13.15 o
   2   0  10      170.50      176.83     19.76 o
   3   0  10      596.78      723.83     58.82 o
   4   0  10      125.30       62.39     15.16 o
   5   0  10       17.16        9.98     47.92 o
   6   0  10        0.82       27.50     21.24 o
   7   0  10       47.43       75.12     33.98 o
   8   0  10        0.09       -5.02     52.85 o
   9   0  10       30.79        8.82     18.03 o
 -12   1  10       54.39       -0.57     21.30 o
 -11   1  10      119.58      205.95     63.90 o
 -10   1  10       10.22        2.83     47.74 o
  -9   1  10       57.34       66.96     40.73 o
  -8   1  10      240.29      188.13     18.29 o
  -7   1  10      218.90      179.20     35.51 o
  -6   1  10        6.97        9.44      9.22 o
  -5   1  10      513.69      498.40     19.30 o
  -4   1  10      765.41      843.72     73.30 o
  -3   1  10     1048.81     1045.92     49.46 o
  -2   1  10      860.56      769.75     34.98 o
  -1   1  10       42.01       51.71      8.67 o
   0   1  10      101.65       79.97     20.17 o
   1   1  10      102.44      126.17     14.60 o
   2   1  10      399.50      337.02     44.66 o
   3   1  10      133.93      131.74     16.67 o
   4   1  10       23.43       22.66     14.11 o
   5   1  10       41.26       15.79     38.47 o
   6   1  10       25.70       16.93     55.43 o
   7   1  10        5.93       14.70     20.85 o
   8   1  10      130.64      217.53     82.21 o
 -12   2  10       70.25      118.96     38.10 o
 -11   2  10       31.99       19.14     22.41 o
 -10   2  10      124.12      174.03     33.89 o
  -9   2  10      223.13      227.37     52.91 o
  -8   2  10       79.08       93.27     26.65 o
  -7   2  10       13.47       37.97      8.34 o
  -6   2  10      181.45      168.92     28.55 o
  -5   2  10      251.09      320.34     26.02 o
  -4   2  10      699.05      696.23     61.88 o
  -3   2  10       11.55        6.12      7.67 o
  -2   2  10      875.62      873.50     53.05 o
  -1   2  10       25.71       28.75      4.92 o
   0   2  10      486.52      438.63     27.92 o
   1   2  10        0.59      -13.80     10.02 o
   2   2  10       21.41        8.21      7.44 o
   3   2  10       17.76       15.64     39.36 o
   4   2  10        4.11      -20.72     33.45 o
   5   2  10        5.02        6.74     17.79 o
   6   2  10       21.01       81.36     25.68 o
   7   2  10       47.70        1.73     16.78 o
   8   2  10      126.73      133.90     94.95 o
 -12   3  10      106.89      215.01     40.62 o
 -11   3  10        0.12       -7.32     21.38 o
 -10   3  10      263.50      232.50     22.91 o
  -9   3  10       21.76       58.46     15.09 o
  -8   3  10       14.33       12.26     38.33 o
  -7   3  10       24.81       21.69     24.14 o
  -6   3  10       91.54       81.52     14.69 o
  -5   3  10        0.52        1.78      7.74 o
  -4   3  10      151.44      146.00     13.05 o
  -3   3  10       76.51       71.37     21.84 o
  -2   3  10     2308.67     2450.49     61.16 o
  -1   3  10        2.33        3.17      4.21 o
   0   3  10      756.28      979.72     69.44 o
   1   3  10       64.80       91.88     22.21 o
   2   3  10        2.54        7.96     11.05 o
   3   3  10       91.77      108.73     17.78 o
   4   3  10       89.68      106.51     17.81 o
   5   3  10       41.30      110.78     55.27 o
   6   3  10       19.03       30.74     16.70 o
   7   3  10       27.14       30.97     19.45 o
 -12   4  10       17.61       51.31     20.02 o
 -11   4  10       90.07      128.88     43.39 o
 -10   4  10      178.27      139.32     25.74 o
  -9   4  10        0.37       -1.57     12.89 o
  -8   4  10       54.52       62.80     13.60 o
  -7   4  10        8.82      -23.00     18.56 o
  -6   4  10        7.85       10.85     11.06 o
  -5   4  10      150.05      116.81      9.87 o
  -4   4  10      326.31      337.25     29.67 o
  -3   4  10       83.78      105.23     24.37 o
  -2   4  10      158.49      150.78     28.93 o
  -1   4  10        1.75       -2.36     12.04 o
   0   4  10        3.25      -23.16     15.44 o
   1   4  10      104.60      102.13     34.91 o
   2   4  10        2.81      -16.95     16.99 o
   3   4  10       58.17       22.13     23.19 o
   4   4  10       26.23       17.36     34.91 o
   5   4  10        2.56      -14.96     18.08 o
   6   4  10       51.73       47.45     30.24 o
 -12   5  10       10.10       20.30     33.18 o
 -11   5  10      136.90      247.16     25.96 o
 -10   5  10       53.66      125.11     24.44 o
  -9   5  10       28.57       29.22     19.52 o
  -8   5  10        0.01       -7.28     23.74 o
  -7   5  10        0.15       10.98     20.14 o
  -6   5  10       20.71       27.50     10.26 o
  -5   5  10       12.33        8.55      8.91 o
  -4   5  10      118.23      120.37      8.93 o
  -3   5  10       98.70      100.42     18.90 o
  -2   5  10      255.69      244.96     56.80 o
  -1   5  10      141.73      138.92     16.35 o
   0   5  10       97.01      110.25     20.92 o
   1   5  10       50.64       65.60     17.51 o
   2   5  10        0.02       -9.71     19.21 o
   3   5  10       51.60       55.94     17.27 o
   4   5  10       13.30       42.56     53.05 o
   5   5  10       15.68        8.70     58.95 o
 -11   6  10      120.96      196.97     46.76 o
 -10   6  10        4.73        4.41     34.98 o
  -9   6  10      147.90      141.12     23.17 o
  -8   6  10        2.07       -9.26     12.34 o
  -7   6  10        0.01       30.29     45.97 o
  -6   6  10       55.61       34.11     13.95 o
  -5   6  10      136.97      141.11     22.44 o
  -4   6  10        0.05      -20.55     14.60 o
  -3   6  10      118.01      116.24     48.09 o
  -2   6  10        1.12      -10.28      6.85 o
  -1   6  10      324.87      333.82     29.85 o
   0   6  10        0.29       56.97     30.30 o
   1   6  10      201.03      180.46     27.42 o
   2   6  10       48.68       97.28     19.70 o
   3   6  10      294.76      319.65     32.46 o
   4   6  10       24.81       73.93     39.14 o
 -11   7  10      162.88      272.80     78.99 o
 -10   7  10       35.31       44.40     17.22 o
  -9   7  10        3.83       -6.14     29.04 o
  -8   7  10       11.33       -1.62     15.60 o
  -7   7  10       60.80       37.70     27.11 o
  -6   7  10        8.41       27.68      9.45 o
  -5   7  10       20.72       -9.49      9.23 o
  -4   7  10        9.44        2.37     17.85 o
  -3   7  10      145.12      156.92     49.45 o
  -2   7  10       48.61       49.62     19.83 o
  -1   7  10      319.56      389.78     37.31 o
   0   7  10       62.46       82.23     42.84 o
   1   7  10       50.46       44.95     47.72 o
   2   7  10      141.92      151.76     24.77 o
   3   7  10       40.58       71.03     33.45 o
 -10   8  10      206.14      158.16     30.79 o
  -9   8  10       21.95       69.81     20.55 o
  -8   8  10       31.78       74.81     18.92 o
  -7   8  10       16.77       18.54     25.68 o
  -6   8  10        1.99       -8.72     13.76 o
  -5   8  10        7.96       24.71     11.77 o
  -4   8  10       62.79       98.69     25.23 o
  -3   8  10       53.27      136.31     25.50 o
  -2   8  10       50.74       38.63     22.59 o
  -1   8  10       30.41       46.50     42.35 o
   0   8  10      140.30      284.03    134.82 o
   1   8  10       12.65      -26.08     17.39 o
   2   8  10      196.70      271.27     34.72 o
  -9   9  10        0.91       42.94     18.80 o
  -8   9  10       15.05       25.92     28.68 o
  -7   9  10       20.73       42.54     24.72 o
  -6   9  10      103.16       87.37     52.50 o
  -5   9  10        0.54        6.49     12.66 o
  -4   9  10       22.46       -3.04     18.92 o
  -3   9  10       24.94       48.31     23.97 o
  -2   9  10      261.92      259.45     33.40 o
  -1   9  10       24.96       19.72     37.70 o
   0   9  10      284.30      289.34     48.30 o
  -7  10  10        4.86       24.29     46.53 o
  -6  10  10       79.76       -3.64     34.23 o
  -5  10  10        8.51      -19.24     32.20 o
  -4  10  10       26.30       -0.07     16.23 o
  -3  10  10       87.26      118.56     24.41 o
  -2  10  10      129.87       32.32     41.16 o
  -1 -13  11        4.93       -8.60     24.19 o
   0 -13  11      181.04      169.75     58.69 o
   1 -13  11       20.10       22.37     35.42 o
   2 -13  11      158.19      175.54     34.65 o
   3 -13  11       33.59       24.92     20.92 o
   4 -13  11       46.47       50.31     21.98 o
   5 -13  11        0.19       57.28     29.87 o
   6 -13  11       22.75        5.38     20.73 o
  -3 -12  11       50.06       31.04     21.60 o
  -2 -12  11       19.41       11.06     14.20 o
  -1 -12  11      123.33      132.55     21.57 o
   0 -12  11       19.94        8.27     15.99 o
   1 -12  11      125.83      160.05     21.43 o
   2 -12  11       35.97       24.19     16.93 o
   3 -12  11      111.29      175.33     33.65 o
   4 -12  11      138.43      112.11     44.62 o
   5 -12  11      132.25      187.01     27.54 o
   6 -12  11       17.90       29.88     19.95 o
   7 -12  11        2.13       17.71     29.17 o
   8 -12  11        0.21      -20.87     15.14 o
  -4 -11  11        0.16       -4.01     25.65 o
  -3 -11  11      108.00      159.56     23.51 o
  -2 -11  11       23.22       14.32     30.14 o
  -1 -11  11      214.62      233.93     21.95 o
   0 -11  11       20.30        4.07     22.78 o
   1 -11  11      142.21      136.99     68.44 o
   2 -11  11       57.15       78.41     19.59 o
   3 -11  11      146.45      147.14     37.30 o
   4 -11  11       16.32       39.86     31.34 o
   5 -11  11      110.47       85.16     31.56 o
   6 -11  11        4.95        4.44     20.83 o
   7 -11  11       20.57      -17.76     17.91 o
   8 -11  11        6.45       -1.28     19.78 o
  -6 -10  11       10.31      -54.74     36.50 o
  -5 -10  11        0.04       26.89     24.44 o
  -4 -10  11        7.14      -16.61     13.46 o
  -3 -10  11      144.06      149.73     34.69 o
  -2 -10  11       10.29       14.48     18.85 o
  -1 -10  11       32.40       26.91     14.01 o
   0 -10  11       67.24       82.41     47.67 o
   1 -10  11       10.40        8.40     22.57 o
   2 -10  11        2.45      -10.63     10.98 o
   3 -10  11       77.33       63.51     23.10 o
   4 -10  11      144.54      190.72     14.14 o
   5 -10  11        2.23      -14.30     11.12 o
   6 -10  11        0.50       42.47     20.21 o
   7 -10  11      255.97      348.75     40.15 o
   8 -10  11        6.10       83.54     22.29 o
   9 -10  11      124.19      146.03     29.54 o
  -7  -9  11        4.67      -11.68     26.82 o
  -6  -9  11       38.73      158.43     40.88 o
  -5  -9  11       77.19       64.43     15.84 o
  -4  -9  11       39.49       30.49     19.14 o
  -3  -9  11      255.95      308.21     78.91 o
  -2  -9  11       25.70       10.42     12.84 o
  -1  -9  11      201.53      155.46     33.54 o
   0  -9  11        1.57      -12.05     32.35 o
   1  -9  11        9.67       16.50     10.83 o
   2  -9  11      137.64      144.77     34.16 o
   3  -9  11       59.37       99.71     19.23 o
   4  -9  11       39.77       53.05     23.28 o
   5  -9  11        2.05       12.01     11.27 o
   6  -9  11       93.86      135.67     29.26 o
   7  -9  11      123.02      151.86     21.45 o
   8  -9  11        0.03      -24.05     17.04 o
   9  -9  11       50.59       29.95     35.84 o
  -8  -8  11       47.32       41.10     26.25 o
  -7  -8  11       12.89       55.93     30.63 o
  -6  -8  11       70.78       33.86     24.62 o
  -5  -8  11       76.45       61.25     31.63 o
  -4  -8  11        3.50       16.28     10.62 o
  -3  -8  11       89.18       63.97     21.15 o
  -2  -8  11        2.74       18.11      8.92 o
  -1  -8  11        2.14       -9.66      8.88 o
   0  -8  11       12.46       -0.95      9.99 o
   1  -8  11       71.08       67.12     10.30 o
   2  -8  11      305.51      276.14     17.33 o
   3  -8  11       51.60       42.24      9.48 o
   4  -8  11       45.95       72.40     25.96 o
   5  -8  11       21.68       11.89      8.70 o
   6  -8  11       13.53       13.53     11.26 o
   7  -8  11       52.92       53.48     12.64 o
   8  -8  11        0.33      -11.63     17.26 o
   9  -8  11       32.20        8.16     18.19 o
  -8  -7  11      320.09      391.18     50.86 o
  -7  -7  11        3.73       37.50     32.32 o
  -6  -7  11      100.06       86.57     15.24 o
  -5  -7  11        8.88       29.44     10.70 o
  -4  -7  11       19.37       12.09     17.39 o
  -3  -7  11       35.12       31.65     18.89 o
  -2  -7  11       61.18       89.46     13.25 o
  -1  -7  11       55.31       57.07      8.88 o
   0  -7  11      275.81      254.32      7.77 o
   1  -7  11      139.00      123.45     12.44 o
   2  -7  11      494.22      428.54     30.30 o
   3  -7  11      375.61      341.16     18.90 o
   4  -7  11        0.04       -7.41     11.31 o
   5  -7  11        1.76       29.03     15.75 o
   6  -7  11        3.96       47.24     30.65 o
   7  -7  11       10.19       39.66     13.22 o
   8  -7  11       11.66        2.89     20.75 o
   9  -7  11       23.34        7.19     15.94 o
  10  -7  11       72.28        5.74     32.79 o
  -9  -6  11        6.78       62.81     21.28 o
  -8  -6  11      206.88      212.99     27.92 o
  -7  -6  11       13.00       28.77      9.59 o
  -6  -6  11       12.36      -10.46     14.50 o
  -5  -6  11       28.94       22.25      8.88 o
  -4  -6  11       13.04       13.89      5.17 o
  -3  -6  11       13.94       12.87      6.04 o
  -2  -6  11       32.50       34.30      6.02 o
  -1  -6  11      304.24      254.82     39.29 o
   0  -6  11      261.01      283.51     12.95 o
   1  -6  11      968.38      899.26     84.81 o
   2  -6  11       52.30       69.51     13.16 o
   3  -6  11      283.54      282.42     41.36 o
   4  -6  11       59.96       53.10     40.96 o
   5  -6  11       19.07       36.48     32.30 o
   6  -6  11       19.03       26.36     26.55 o
   7  -6  11        4.74       -2.81     17.07 o
   8  -6  11        7.66       -0.15     12.85 o
   9  -6  11       81.68       81.79     25.38 o
  10  -6  11       14.22       87.53     31.97 o
 -10  -5  11      153.29      290.25     30.54 o
  -9  -5  11       47.58      119.82     24.82 o
  -8  -5  11       27.09        6.27     15.17 o
  -7  -5  11       16.68      -12.02     11.96 o
  -6  -5  11       50.35       41.16      6.02 o
  -5  -5  11       69.47       79.61     17.48 o
  -4  -5  11      127.82      103.20      7.57 o
  -3  -5  11      314.33      278.74     18.57 o
  -2  -5  11      523.33      492.94     24.00 o
  -1  -5  11       22.86       27.01      4.15 o
   0  -5  11      620.36      635.23     27.18 o
   1  -5  11      103.56       95.27     14.85 o
   2  -5  11        4.42        8.95      6.39 o
   3  -5  11       81.75       66.46     12.89 o
   4  -5  11        4.00       14.90     23.08 o
   5  -5  11        0.49       -6.36     10.10 o
   6  -5  11       44.64       43.10     14.16 o
   7  -5  11        8.68       -2.57     17.87 o
   8  -5  11        0.06       16.16     18.56 o
   9  -5  11      203.38      241.58     78.27 o
 -10  -4  11       10.18       18.03     17.23 o
  -8  -4  11        1.43       18.03     16.09 o
  -7  -4  11        0.50       -7.16      9.13 o
  -6  -4  11       50.86       57.81      8.19 o
  -5  -4  11      427.91      408.86     56.53 o
  -4  -4  11       37.67       39.15      7.45 o
  -3  -4  11      485.99      507.02     52.01 o
  -2  -4  11      122.45      136.58     22.00 o
  -1  -4  11     1068.90     1124.56     41.05 o
   0  -4  11       60.82       64.90     10.23 o
   1  -4  11      557.89      543.74     40.76 o
   2  -4  11       24.88       10.32     10.35 o
   3  -4  11      703.90      719.63     66.74 o
   4  -4  11       50.97       29.73      8.78 o
   5  -4  11      647.33      655.07     36.41 o
   6  -4  11       17.19       33.38     40.66 o
   7  -4  11      153.07      105.77     21.84 o
   8  -4  11       17.59       65.46     17.31 o
   9  -4  11       88.24       96.40     19.88 o
 -11  -3  11      322.56      326.49     33.63 o
 -10  -3  11        0.52       28.60     22.78 o
  -9  -3  11       36.12      -13.97     22.27 o
  -8  -3  11       11.61       24.90     11.48 o
  -7  -3  11        3.11       35.20     18.98 o
  -6  -3  11       28.65        0.88      8.92 o
  -5  -3  11       76.79       89.50      9.44 o
  -4  -3  11      184.11      194.53     20.75 o
  -3  -3  11       57.55       60.30      6.22 o
  -2  -3  11      104.26      106.15      9.01 o
  -1  -3  11      294.89      250.57     18.72 o
   0  -3  11      151.97      146.43     11.29 o
   1  -3  11      172.44      159.09     15.80 o
   2  -3  11      509.41      488.73     58.73 o
   3  -3  11      637.28      663.87     63.19 o
   4  -3  11      191.07      223.19     56.73 o
   5  -3  11      343.06      305.73     39.94 o
   6  -3  11       57.90       79.93     26.88 o
   7  -3  11        1.80       74.09     59.82 o
   8  -3  11        5.54       18.16     25.35 o
   9  -3  11        7.29       28.34     17.88 o
 -11  -2  11      113.40       34.06     28.65 o
 -10  -2  11       58.92      125.83     24.30 o
  -9  -2  11      101.65       86.27     20.44 o
  -8  -2  11       39.80       81.39     32.92 o
  -7  -2  11       72.45       68.86     11.74 o
  -6  -2  11       13.32       -7.35     17.56 o
  -5  -2  11       14.21        7.45     14.01 o
  -4  -2  11       94.03       87.03      8.85 o
  -3  -2  11      412.24      387.09     25.63 o
  -2  -2  11      114.24      112.42     17.94 o
  -1  -2  11      108.58       96.54     10.29 o
   0  -2  11        2.35       -4.10      6.17 o
   1  -2  11       47.94       50.88     11.04 o
   2  -2  11      486.92      548.53     20.34 o
   3  -2  11      311.37      279.08     22.73 o
   4  -2  11      208.63      179.85     55.63 o
   5  -2  11       61.81      187.43     75.78 o
   6  -2  11      114.01      112.76     63.20 o
   7  -2  11        0.86       16.08     13.80 o
   8  -2  11        0.91       34.06     22.21 o
   9  -2  11        5.03      -10.73     16.83 o
 -11  -1  11        5.90      -12.62     21.15 o
 -10  -1  11      311.16      394.52     34.95 o
  -9  -1  11       23.90       -7.05     10.82 o
  -8  -1  11       63.75      140.07     77.73 o
  -7  -1  11       25.78       12.46      9.61 o
  -6  -1  11       33.34       51.12     16.37 o
  -5  -1  11      380.29      329.20     47.63 o
  -4  -1  11        0.25       -4.86      4.29 o
  -3  -1  11       59.84       66.42      6.12 o
  -2  -1  11        4.32        6.23     12.49 o
  -1  -1  11      111.12      118.74     16.69 o
   0  -1  11      305.28      271.31     25.86 o
   1  -1  11       39.82       19.94      8.02 o
   2  -1  11      130.13       98.00     13.79 o
   3  -1  11       10.08        2.08     10.19 o
   4  -1  11       40.60       19.87     11.56 o
   5  -1  11        2.75      -17.37     11.58 o
   6  -1  11       72.54       88.60     17.52 o
   7  -1  11        0.86        2.74     14.80 o
   8  -1  11        1.63       12.41     23.78 o
 -12   0  11        6.41        2.58     22.36 o
 -11   0  11        2.01      -42.64     28.42 o
 -10   0  11       79.50      131.29    101.19 o
  -9   0  11       16.08       73.77     17.94 o
  -8   0  11       71.35      104.25     60.34 o
  -7   0  11       19.04       46.87     15.73 o
  -6   0  11      135.81      118.34     11.88 o
  -5   0  11      198.98      195.86     19.75 o
  -4   0  11       15.31       17.92     11.66 o
  -3   0  11        0.36       -2.36      7.86 o
  -2   0  11       18.79       10.08      8.19 o
  -1   0  11       53.96       73.90     18.60 o
   0   0  11       42.22       35.62     17.35 o
   1   0  11      347.81      272.20     27.95 o
   2   0  11       23.96       21.22     10.99 o
   3   0  11      337.76      411.00     59.08 o
   4   0  11        4.95       21.30     17.77 o
   5   0  11        4.46        9.67     36.98 o
   6   0  11       19.29       65.68     40.96 o
   7   0  11        8.54      -14.72     22.67 o
   8   0  11       14.67       21.47     18.24 o
 -12   1  11       22.82      -30.83     20.55 o
 -11   1  11      103.85       79.93     17.24 o
 -10   1  11      156.55      200.84     23.76 o
  -9   1  11      120.24      155.52     36.71 o
  -8   1  11      299.93      368.33     23.14 o
  -7   1  11      341.49      317.98     37.31 o
  -6   1  11       44.53       25.74     10.54 o
  -5   1  11       84.01      123.70     60.98 o
  -4   1  11      171.95      138.66     27.01 o
  -3   1  11        0.88       -1.76      4.52 o
  -2   1  11        1.20       -0.39     10.21 o
  -1   1  11      138.84      113.28     30.46 o
   0   1  11       83.21       86.73     13.96 o
   1   1  11      311.04      292.48     80.89 o
   2   1  11       21.16       12.21     10.40 o
   3   1  11      368.18      280.22     21.94 o
   4   1  11       13.61      -26.49     17.66 o
   5   1  11        1.23      -28.93     19.29 o
   6   1  11      161.54      220.71     81.79 o
   7   1  11        0.80       29.53     17.03 o
 -12   2  11       91.42      126.98     30.89 o
 -11   2  11      465.01      485.76     85.47 o
 -10   2  11      235.81      244.29     31.02 o
  -9   2  11      446.98      430.62     79.23 o
  -8   2  11       57.30       56.85     63.55 o
  -7   2  11       35.42       35.26     12.72 o
  -6   2  11        0.02       24.92     15.19 o
  -5   2  11      271.27      338.24     73.58 o
  -4   2  11      473.50      396.78     30.49 o
  -3   2  11        6.65       14.17      7.14 o
  -2   2  11       37.76       52.24      9.73 o
  -1   2  11      719.89      710.78     29.92 o
   0   2  11        8.17       13.15     15.40 o
   1   2  11      318.07      316.63     64.38 o
   2   2  11      142.72       92.01     45.98 o
   3   2  11       74.35       66.59     29.07 o
   4   2  11       95.49      106.43     18.12 o
   5   2  11      104.17      127.59     25.93 o
   6   2  11      144.01      142.38     34.35 o
   7   2  11       30.77       50.86     19.95 o
 -12   3  11       23.61       56.78     25.20 o
 -11   3  11      390.69      432.73     35.16 o
 -10   3  11       51.69       53.23     37.10 o
  -9   3  11      164.31      136.53     50.38 o
  -8   3  11       15.28       46.83     28.22 o
  -7   3  11       49.73       65.32     20.29 o
  -6   3  11        5.78       -4.95     37.18 o
  -5   3  11      149.66      143.53     30.90 o
  -4   3  11      168.46      140.24     15.84 o
  -3   3  11      133.56      117.24     10.54 o
  -2   3  11       18.50        4.86      8.44 o
  -1   3  11      402.35      350.65     25.24 o
   0   3  11        1.09       13.96     23.64 o
   1   3  11       35.60       38.33     20.77 o
   2   3  11      136.82      109.88     17.11 o
   3   3  11      345.11      402.95     31.17 o
   4   3  11       21.29        9.28     13.65 o
   5   3  11      229.28      260.51     26.32 o
   6   3  11       67.45       36.71     24.79 o
 -12   4  11        0.07      -10.88     22.10 o
 -11   4  11      203.37      296.36     93.92 o
 -10   4  11        8.61       -0.28     37.30 o
  -9   4  11       75.08       95.79     18.14 o
  -8   4  11       21.74       52.68     17.07 o
  -7   4  11      110.62      106.06     23.24 o
  -6   4  11        0.19       31.11     13.82 o
  -5   4  11       89.36       73.52     27.94 o
  -4   4  11      379.25      372.88     20.42 o
  -3   4  11      575.57      554.98     23.20 o
  -2   4  11        0.59      -11.11      7.41 o
  -1   4  11       51.58       49.85     13.24 o
   0   4  11       27.60       54.34     27.01 o
   1   4  11       34.64       71.92     20.28 o
   2   4  11       33.59       39.27     17.35 o
   3   4  11      250.87      313.99     98.80 o
   4   4  11        8.08       11.86     72.18 o
   5   4  11       87.00       33.51     66.41 o
 -11   5  11        4.53      -14.41     63.27 o
 -10   5  11      101.39       92.13     45.00 o
  -9   5  11       37.94       57.17     17.76 o
  -8   5  11      178.11      282.10     24.88 o
  -7   5  11       94.19      128.25     23.94 o
  -6   5  11      153.62      189.56     38.71 o
  -5   5  11       59.17       39.73     28.09 o
  -4   5  11        1.48       30.33     12.73 o
  -3   5  11        0.29        3.78      6.27 o
  -2   5  11       56.97       35.63     10.05 o
  -1   5  11       13.30       18.84      9.98 o
   0   5  11      114.24      122.88     38.76 o
   1   5  11       59.05       32.66     16.03 o
   2   5  11      260.95      291.52    102.79 o
   3   5  11       40.74        5.37     24.50 o
   4   5  11      217.71      206.29     26.78 o
 -11   6  11       14.56      -13.40     24.67 o
 -10   6  11      179.45      209.16     23.95 o
  -9   6  11      132.64      159.50     79.36 o
  -8   6  11       35.30       13.64     25.75 o
  -7   6  11       51.91       69.11     19.91 o
  -6   6  11        1.07      -19.36     12.90 o
  -5   6  11      111.56      141.53     23.39 o
  -4   6  11        5.62      -19.08     12.72 o
  -3   6  11        2.20      -12.11     17.74 o
  -2   6  11        2.44       20.33     14.45 o
  -1   6  11        2.18        2.42     13.90 o
   0   6  11      114.62       55.93     16.48 o
   1   6  11        4.75       44.01     18.65 o
   2   6  11      407.20      414.07     30.82 o
   3   6  11        0.08       30.64     35.81 o
 -10   7  11      205.27      247.12     34.12 o
  -9   7  11        1.04        0.88     15.75 o
  -8   7  11        1.36      -20.64     22.64 o
  -7   7  11        5.08        3.19     15.73 o
  -6   7  11        1.70       25.11     14.83 o
  -5   7  11        4.42        0.70     12.56 o
  -4   7  11        0.52        5.75     47.07 o
  -3   7  11       87.25      110.12     20.30 o
  -2   7  11       21.72       57.08     30.73 o
  -1   7  11        0.82        8.41     22.17 o
   0   7  11      265.89      199.66     27.23 o
   1   7  11        0.95       24.25     23.67 o
   2   7  11      116.45       82.85     23.11 o
  -9   8  11       44.23       19.56     25.64 o
  -8   8  11        4.80       16.11     15.61 o
  -7   8  11       94.92      151.06     63.34 o
  -6   8  11      107.36      148.85     27.20 o
  -5   8  11       36.12        6.13     18.33 o
  -4   8  11        1.40      -23.71     15.81 o
  -3   8  11       10.85      -18.68     16.22 o
  -2   8  11       16.93       12.41     16.91 o
  -1   8  11       18.14       20.86     17.72 o
   0   8  11        0.07      -29.02     19.70 o
  -8   9  11        0.15       -0.36     16.86 o
  -7   9  11       45.15       56.44     68.71 o
  -6   9  11       90.03       72.30     21.74 o
  -5   9  11       39.05        5.95     27.23 o
  -4   9  11       61.09      113.15     44.41 o
  -3   9  11        5.10       20.79     25.83 o
  -2   9  11       52.40        0.31     28.03 o
   0 -13  12        0.00       -2.83     17.11 o
   1 -13  12       78.15       27.49     28.60 o
   2 -13  12      102.44      150.46     21.96 o
   3 -13  12      193.76      183.93     55.06 o
   4 -13  12       12.29       45.73     51.15 o
   5 -13  12       81.59      103.77     82.67 o
  -2 -12  12       17.04       29.59     35.84 o
  -1 -12  12        9.14       11.94     33.72 o
   0 -12  12       49.86       55.68     17.22 o
   1 -12  12        2.02       27.51     45.57 o
   2 -12  12      102.65       91.29     20.05 o
   3 -12  12       43.23       32.48     20.12 o
   4 -12  12       11.06       17.71     19.61 o
   5 -12  12      108.05       76.31     32.83 o
   6 -12  12      104.84      122.44     49.94 o
  -4 -11  12       12.94      -28.60     24.62 o
  -3 -11  12       16.18        3.12     18.32 o
  -2 -11  12       19.97       26.38     16.14 o
  -1 -11  12        1.81       -8.54     12.13 o
   0 -11  12      158.88      160.39     42.85 o
   1 -11  12        6.89       -3.62     30.33 o
   2 -11  12      167.83      188.87     39.64 o
   3 -11  12       19.83       -3.46     25.93 o
   4 -11  12      181.15      203.95     62.07 o
   5 -11  12        8.77       24.19     11.21 o
   6 -11  12       10.49        6.11     15.36 o
   7 -11  12        0.40        2.11     11.77 o
  -5 -10  12       12.65      -41.26     27.51 o
  -4 -10  12       19.43       57.19     26.11 o
  -3 -10  12        0.02        2.04     19.58 o
  -2 -10  12       95.60       92.95     26.58 o
  -1 -10  12       19.84       64.39     26.43 o
   0 -10  12       37.94       65.58     14.52 o
   1 -10  12        4.03      -12.14     16.06 o
   2 -10  12       79.77      110.58     19.91 o
   3 -10  12        1.57        7.88     10.01 o
   4 -10  12      114.64      134.85     13.87 o
   5 -10  12       55.24       27.59     35.66 o
   6 -10  12        2.94      -17.46     11.64 o
   7 -10  12       14.03       25.68     15.13 o
   8 -10  12        3.24       41.10     20.85 o
  -6  -9  12       59.01       12.25     25.70 o
  -5  -9  12        7.76       56.68     27.25 o
  -4  -9  12        3.68       14.43     32.62 o
  -3  -9  12       56.12       44.45     35.20 o
  -2  -9  12       75.24       59.29     17.58 o
  -1  -9  12        9.16       46.91     11.69 o
   0  -9  12      168.95      175.79     84.34 o
   1  -9  12      303.07      313.75     26.43 o
   2  -9  12      135.71      119.37     27.56 o
   3  -9  12      122.81      193.60     30.03 o
   4  -9  12       93.40       92.86     32.64 o
   5  -9  12       26.74       14.60     29.31 o
   6  -9  12        1.93       -0.80     16.86 o
   7  -9  12        0.03       36.25     21.40 o
   8  -9  12       58.78       86.07     20.95 o
  -7  -8  12       86.35      125.83     32.63 o
  -6  -8  12        1.27       63.23     25.30 o
  -5  -8  12      151.75      208.27     39.07 o
  -4  -8  12       22.87       16.73     18.72 o
  -3  -8  12       92.16       93.47     22.09 o
  -2  -8  12       18.14       30.97     16.56 o
  -1  -8  12       30.20       12.98     14.85 o
   0  -8  12       45.77       34.21      4.63 o
   1  -8  12      197.96      230.27     22.80 o
   2  -8  12       10.34       20.03      9.87 o
   3  -8  12      292.87      254.73     25.90 o
   4  -8  12        8.66       -3.95     12.53 o
   5  -8  12      204.56      256.90     22.75 o
   6  -8  12       57.91       41.89     48.32 o
   7  -8  12       20.20       48.52     58.51 o
   8  -8  12       14.55      -24.63     21.25 o
   9  -8  12        0.02      -16.97     18.00 o
  -8  -7  12        5.06      127.35     41.25 o
  -7  -7  12      152.57      257.79     46.17 o
  -6  -7  12       16.22       19.81     23.79 o
  -5  -7  12      262.89      304.82     39.79 o
  -4  -7  12        5.97      -11.97      7.98 o
  -3  -7  12       16.81        7.39     10.79 o
  -2  -7  12       71.92       56.77      7.26 o
  -1  -7  12       16.82        8.06      4.53 o
   0  -7  12        0.23        4.78      5.65 o
   1  -7  12       30.24       -4.04      5.87 o
   2  -7  12      138.06      110.02     11.68 o
   3  -7  12      716.40      707.88     27.39 o
   4  -7  12      102.55       73.05     13.92 o
   5  -7  12      369.29      437.48     69.46 o
   6  -7  12       26.69       57.99     18.04 o
   7  -7  12        0.12       18.39     19.40 o
   8  -7  12        8.45       20.24     50.91 o
   9  -7  12        0.09       -7.53     21.75 o
  -9  -6  12      123.73      102.70     39.79 o
  -8  -6  12       30.81       82.55     27.68 o
  -7  -6  12       31.42       41.88     10.13 o
  -6  -6  12       98.27      153.83     31.70 o
  -5  -6  12       19.55        7.83     11.74 o
  -4  -6  12        6.02       -5.90      4.31 o
  -3  -6  12       54.28       53.08     20.22 o
  -2  -6  12      110.69      112.39     21.43 o
  -1  -6  12      121.34      130.65     13.86 o
   0  -6  12       22.65       20.89      6.43 o
   1  -6  12      228.08      217.60     11.41 o
   2  -6  12      572.62      613.60     80.93 o
   3  -6  12      893.73      814.36     38.61 o
   4  -6  12       59.99       66.32     12.46 o
   5  -6  12      465.84      389.82     31.93 o
   6  -6  12        1.29       14.97     14.88 o
   7  -6  12       28.44        4.16     26.05 o
   8  -6  12       16.54       31.23     24.37 o
   9  -6  12        0.77       -4.79     44.78 o
  -9  -5  12       36.99        1.43     17.23 o
  -8  -5  12       47.16      115.07     19.61 o
  -7  -5  12        8.85       40.25     14.40 o
  -6  -5  12       45.97       86.59     15.11 o
  -5  -5  12        0.11       11.16     23.63 o
  -4  -5  12       45.55       36.43      7.90 o
  -3  -5  12       65.76       56.50      6.83 o
  -2  -5  12      186.86      159.08      8.89 o
  -1  -5  12      152.11      165.91     19.59 o
   0  -5  12      277.04      276.40     27.02 o
   1  -5  12      321.58      272.90     21.85 o
   2  -5  12      337.62      388.91     26.61 o
   3  -5  12      763.45      741.64     29.12 o
   4  -5  12      220.89      328.41     48.82 o
   5  -5  12      295.77      313.40     40.04 o
   6  -5  12       32.80       63.67     20.14 o
   7  -5  12        3.72      -27.55     18.37 o
   8  -5  12       37.44       46.42     22.91 o
   9  -5  12        5.90       -6.66     43.77 o
 -10  -4  12       91.54      124.69     26.82 o
  -9  -4  12        0.47      -13.48     12.54 o
  -8  -4  12       37.30       -4.26     17.40 o
  -7  -4  12        0.09        0.00      2.86 o
  -6  -4  12        1.03      -12.84      8.56 o
  -5  -4  12        0.07      -11.91      9.51 o
  -4  -4  12      224.67      255.11     45.74 o
  -3  -4  12       19.12       18.32      6.91 o
  -2  -4  12       92.85      106.26     20.32 o
  -1  -4  12      177.52      178.41     11.89 o
   0  -4  12      317.99      313.20     30.13 o
   1  -4  12       13.11       15.85      6.18 o
   2  -4  12      498.70      480.68     59.05 o
   3  -4  12       16.11       20.99     11.71 o
   4  -4  12      585.45      612.10     32.13 o
   5  -4  12       60.52       18.82     15.35 o
   6  -4  12      122.96      171.97     75.90 o
   7  -4  12       50.35      102.81     23.79 o
   8  -4  12       35.90        8.16     16.07 o
   9  -4  12        0.10       12.25     31.77 o
 -10  -3  12       51.70       21.18     20.09 o
  -9  -3  12       29.02       32.89     16.69 o
  -8  -3  12      223.48      249.17     28.31 o
  -7  -3  12       25.06       50.98     18.61 o
  -6  -3  12      170.38      163.61     20.92 o
  -5  -3  12      285.67      303.80     24.27 o
  -4  -3  12       23.68       46.02     20.65 o
  -3  -3  12      156.58      136.52     15.06 o
  -2  -3  12       13.10       12.00      5.84 o
  -1  -3  12      100.42       86.68     13.35 o
   0  -3  12        0.36        3.74      3.78 o
   1  -3  12        6.55        7.66      3.94 o
   2  -3  12      167.76      167.69     22.10 o
   3  -3  12      195.15      213.17     51.11 o
   4  -3  12      435.37      448.65     27.50 o
   5  -3  12      274.49      201.08     22.65 o
   6  -3  12       21.81       63.13     19.37 o
   7  -3  12        1.41       -2.11     20.88 o
   8  -3  12        1.08        5.97     16.12 o
 -11  -2  12       43.93       85.01     31.52 o
 -10  -2  12        2.42      -38.21     25.48 o
  -9  -2  12       22.76       44.65     28.94 o
  -8  -2  12       15.07       28.60     14.28 o
  -7  -2  12      253.35      291.69     40.13 o
  -6  -2  12        0.13        1.78      9.37 o
  -5  -2  12      167.98      181.99     14.34 o
  -4  -2  12        9.12        7.08      5.43 o
  -3  -2  12      100.75      108.31      8.66 o
  -2  -2  12        9.17        8.79     13.74 o
  -1  -2  12      127.24      105.09     17.37 o
   0  -2  12        0.87       -0.47      5.71 o
   1  -2  12      119.19      110.14      9.83 o
   2  -2  12      214.12      331.98     26.97 o
   3  -2  12      299.50      370.73     19.79 o
   4  -2  12      197.55      296.42     59.29 o
   5  -2  12       96.83      113.65     21.07 o
   6  -2  12       16.86        0.64     19.84 o
   7  -2  12        2.90       11.76     21.57 o
   8  -2  12        0.33       -1.29     16.84 o
 -11  -1  12        0.48       35.87     32.43 o
 -10  -1  12      139.65      166.19     27.91 o
  -9  -1  12       63.38       69.84     26.59 o
  -8  -1  12       11.75       -7.21     15.03 o
  -7  -1  12       40.04       92.12     70.47 o
  -6  -1  12       23.92        1.36     21.61 o
  -5  -1  12       79.41      109.32     17.06 o
  -4  -1  12        2.35       11.23      6.20 o
  -3  -1  12       40.59       43.33      8.95 o
  -2  -1  12      253.63      244.43     23.89 o
  -1  -1  12        1.42       -3.23      8.35 o
   0  -1  12       44.03       45.53     16.11 o
   1  -1  12       94.43       87.96     15.42 o
   2  -1  12        0.17       16.00      8.65 o
   3  -1  12      196.13      259.92     82.95 o
   4  -1  12        2.85       -3.24     11.92 o
   5  -1  12      273.13      208.46     27.47 o
   6  -1  12       92.51      133.37     48.73 o
   7  -1  12        0.06      -17.11     18.51 o
   8  -1  12        0.27        0.39     16.64 o
 -11   0  12       32.72       10.88     23.44 o
 -10   0  12      123.96      231.34     35.01 o
  -9   0  12      142.40      176.77     51.61 o
  -8   0  12       44.07       14.22     32.23 o
  -7   0  12      196.00      218.62     42.32 o
  -6   0  12       33.30       67.00     28.81 o
  -5   0  12       26.59       28.18     23.83 o
  -4   0  12      153.30      156.65     12.79 o
  -3   0  12        1.39        2.96      7.02 o
  -2   0  12      135.82      100.47     18.84 o
  -1   0  12       78.63       69.05     12.36 o
   0   0  12       66.80       42.01     11.85 o
   1   0  12        4.05       13.09     14.15 o
   2   0  12      258.52      259.77     23.31 o
   3   0  12      311.13      350.69     51.59 o
   4   0  12       25.68        9.20     16.02 o
   5   0  12      230.74      252.73     28.80 o
   6   0  12       66.52       94.81     37.23 o
   7   0  12        6.53      -25.49     16.99 o
 -11   1  12        1.84      -33.92     22.61 o
 -10   1  12       16.09       11.01     13.98 o
  -9   1  12       89.90      114.75     16.62 o
  -8   1  12      191.71      244.98     22.16 o
  -7   1  12      179.72      248.18     26.60 o
  -6   1  12      519.08      481.12     87.95 o
  -5   1  12       40.76       58.40     50.46 o
  -4   1  12      128.55      109.47     31.11 o
  -3   1  12       11.89       -1.32      6.20 o
  -2   1  12        6.41        6.27      6.88 o
  -1   1  12        3.23        0.53      7.84 o
   0   1  12      179.16      135.44     17.61 o
   1   1  12       15.32      -17.80     11.87 o
   2   1  12      249.69      261.84     47.52 o
   3   1  12      393.84      578.66     33.64 o
   4   1  12       21.35        9.88     19.34 o
   5   1  12      220.54      191.21     26.82 o
   6   1  12        2.60       17.80     22.36 o
   7   1  12       73.25       66.44     66.22 o
 -11   2  12       41.53      124.03     31.77 o
 -10   2  12       54.47       96.68     40.30 o
  -9   2  12      198.33      120.76     24.01 o
  -8   2  12      122.77       84.95     20.94 o
  -7   2  12        4.44        7.77     11.00 o
  -6   2  12      247.76      291.82     25.53 o
  -5   2  12        1.39      -24.21     16.14 o
  -4   2  12      287.02      282.35     43.71 o
  -3   2  12       97.29      154.20     15.50 o
  -2   2  12       22.20       40.16     15.64 o
  -1   2  12        0.30        1.79      9.25 o
   0   2  12      395.77      442.77     35.23 o
   1   2  12        2.18       -7.75     18.98 o
   2   2  12      486.82      413.31    115.87 o
   3   2  12        4.08      -24.62     19.36 o
   4   2  12      220.62      272.62     26.65 o
   5   2  12      119.62      135.04     21.32 o
   6   2  12       78.66       56.82     20.10 o
 -11   3  12        4.06       -2.15     15.51 o
 -10   3  12       38.96      138.18     35.14 o
  -9   3  12        0.63       -6.08     27.25 o
  -8   3  12       82.40      165.66     20.39 o
  -7   3  12       30.61       14.88     12.47 o
  -6   3  12      207.09      239.77     24.99 o
  -5   3  12       23.28       36.28     25.62 o
  -4   3  12      250.20      244.43     21.68 o
  -3   3  12        1.91       12.79      7.94 o
  -2   3  12      146.66      154.29     13.98 o
  -1   3  12       17.20       23.80     19.31 o
   0   3  12      305.68      328.04     42.40 o
   1   3  12        1.48       -2.72     12.05 o
   2   3  12      294.04      251.30     32.69 o
   3   3  12        5.86       -9.96     20.85 o
   4   3  12      359.99      458.82     38.89 o
   5   3  12        0.32      -35.93     23.95 o
 -11   4  12       27.91       73.64     22.06 o
 -10   4  12       32.43       19.40     20.92 o
  -9   4  12        2.82       -4.46     14.71 o
  -8   4  12       12.67       39.56     22.76 o
  -7   4  12        0.01      -10.98     19.82 o
  -6   4  12       28.82       56.57     19.83 o
  -5   4  12       60.68       11.02     17.73 o
  -4   4  12      398.69      421.49     28.47 o
  -3   4  12       25.00       33.56     16.03 o
  -2   4  12        2.51       -6.96      9.63 o
  -1   4  12       64.48       14.20     13.28 o
   0   4  12      190.42      208.70     21.00 o
   1   4  12        6.27        6.86     13.27 o
   2   4  12      284.54      343.21     81.96 o
   3   4  12       36.66       87.78     21.27 o
   4   4  12      175.08      143.36     31.51 o
 -10   5  12        8.17       12.87     16.65 o
  -9   5  12        8.55      -10.58     28.61 o
  -8   5  12        4.88       14.02     13.92 o
  -7   5  12       26.20       26.58     15.29 o
  -6   5  12        5.97       -2.14     19.02 o
  -5   5  12      144.46      222.39     70.36 o
  -4   5  12        0.07       -8.31     17.76 o
  -3   5  12       52.04       44.38     31.26 o
  -2   5  12       15.46       26.58      9.01 o
  -1   5  12        1.71       -9.70      9.55 o
   0   5  12       40.95       72.33     16.69 o
   1   5  12       10.28      -17.97     15.80 o
   2   5  12       24.68      -22.88     23.65 o
   3   5  12      145.58      143.10     43.91 o
 -10   6  12        9.43      -13.38     22.69 o
  -9   6  12       89.97       86.48     44.21 o
  -8   6  12        4.49        0.93     17.92 o
  -7   6  12       39.33       49.23     21.58 o
  -6   6  12        0.01      -27.18     18.12 o
  -5   6  12       33.76       74.91     49.62 o
  -4   6  12      103.33      112.27     20.59 o
  -3   6  12       14.08       13.86     15.64 o
  -2   6  12      102.65      115.65     36.47 o
  -1   6  12       18.51      -17.36     22.11 o
   0   6  12        0.02       17.25     24.76 o
   1   6  12       79.86       96.03     37.10 o
   2   6  12       21.76       72.96     28.88 o
  -9   7  12       38.45      -34.13     25.40 o
  -8   7  12       68.40       25.11     17.68 o
  -7   7  12       22.35       10.11     22.04 o
  -6   7  12        8.64       19.82     23.73 o
  -5   7  12      110.20       80.60     25.56 o
  -4   7  12       13.87       93.61     35.32 o
  -3   7  12       38.53       78.30     43.32 o
  -2   7  12       34.15       27.80     37.11 o
  -1   7  12        0.03      -40.07     30.79 o
   0   7  12       15.39       28.51     22.74 o
   1   7  12        5.20      -15.74     40.49 o
  -8   8  12       10.49      -10.38     31.21 o
  -7   8  12       49.20       10.31     24.73 o
  -6   8  12       30.23       -4.05     26.33 o
  -5   8  12        2.30       10.48     18.53 o
  -4   8  12       56.20       44.81     26.45 o
  -3   8  12       67.62       86.77     27.89 o
  -2   8  12       43.85       91.30     29.12 o
  -1   8  12        7.81        0.52     21.57 o
  -1 -12  13        1.95       10.56     25.73 o
   0 -12  13        2.55        4.15     13.35 o
   1 -12  13       48.01       42.74     86.37 o
   2 -12  13       16.82      -13.94     35.39 o
   3 -12  13       33.75       18.20     28.87 o
   4 -12  13       39.38       53.45     26.28 o
   5 -12  13        4.72        0.14     20.95 o
  -3 -11  13        8.88      -37.31     24.87 o
  -2 -11  13        2.18       50.72     32.06 o
  -1 -11  13       62.75       30.79     14.17 o
   0 -11  13        0.27       20.77     22.78 o
   1 -11  13       59.96       62.47     19.02 o
   2 -11  13       50.79        6.35     17.32 o
   3 -11  13      142.57      133.35     21.05 o
   4 -11  13      105.45      166.00     62.47 o
   5 -11  13       82.03      117.54     17.18 o
   6 -11  13       33.34       13.84     20.91 o
  -5 -10  13       81.32      105.45     31.97 o
  -4 -10  13       23.72       24.07     22.90 o
  -3 -10  13       14.89       60.05     25.70 o
  -2 -10  13       11.23      -27.55     18.82 o
  -1 -10  13       16.48       32.03     11.83 o
   0 -10  13        4.13       31.40     24.17 o
   1 -10  13       84.73       74.21     29.74 o
   2 -10  13        3.72      -19.99     13.33 o
   3 -10  13       93.80      139.77     37.24 o
   4 -10  13       36.92       42.42     11.77 o
   5 -10  13       71.46      116.05     30.46 o
   6 -10  13       57.66       62.24     17.76 o
   7 -10  13       19.61      -13.42     41.16 o
  -6  -9  13        4.13       65.12     29.23 o
  -5  -9  13      155.13      150.88     38.24 o
  -4  -9  13       12.86       26.07     18.36 o
  -3  -9  13       49.41      145.02     24.86 o
  -2  -9  13        2.09       10.87     13.03 o
  -1  -9  13        0.14       -6.61     21.85 o
   0  -9  13        1.59        6.88     10.22 o
   1  -9  13       62.00       27.11     13.71 o
   2  -9  13       20.41       16.81     19.09 o
   3  -9  13       23.32       27.96     19.46 o
   4  -9  13        5.82       37.00     10.97 o
   5  -9  13      155.43      175.76     58.65 o
   6  -9  13        9.19       29.15     14.15 o
   7  -9  13       13.32       14.65     54.54 o
   8  -9  13        2.49        8.27     27.74 o
  -7  -8  13        0.96       50.49     38.24 o
  -6  -8  13      162.44      129.27     31.94 o
  -5  -8  13        0.79        4.69     45.38 o
  -4  -8  13      291.66      379.39     33.46 o
  -3  -8  13        0.01        0.87     15.68 o
  -2  -8  13       20.20       30.64     12.24 o
  -1  -8  13      139.71       88.95     19.22 o
   0  -8  13        0.47       -6.40     12.51 o
   1  -8  13       41.24       47.31     16.26 o
   2  -8  13        3.61       -2.50      8.06 o
   3  -8  13       58.61       47.04     11.61 o
   4  -8  13      196.43      178.95     84.54 o
   5  -8  13      122.46      119.70     27.41 o
   6  -8  13        1.50       -4.61     18.06 o
   7  -8  13       36.38      -14.42     51.02 o
   8  -8  13       29.48       16.89     19.46 o
  -8  -7  13       12.86       44.42     37.44 o
  -7  -7  13        4.02       71.85     37.30 o
  -6  -7  13      214.23      205.84     40.79 o
  -5  -7  13       12.97       47.43     17.11 o
  -4  -7  13      205.98      229.53     65.18 o
  -3  -7  13        3.64       32.81      7.91 o
  -2  -7  13        2.28        5.77      4.76 o
  -1  -7  13       66.45       63.55     18.41 o
   0  -7  13       11.19       16.12      6.39 o
   1  -7  13       23.32        9.29      7.59 o
   2  -7  13       44.30       36.85     11.75 o
   3  -7  13        3.52      -10.82     39.43 o
   4  -7  13      149.99      174.85     64.26 o
   5  -7  13       53.08        0.94     25.03 o
   6  -7  13        0.77       18.30     17.00 o
   7  -7  13        1.70      -32.59     21.73 o
   8  -7  13       31.58       57.20     44.24 o
  -8  -6  13       45.02       71.56     32.06 o
  -7  -6  13       19.45       69.01     27.28 o
  -6  -6  13      201.72      186.39     24.32 o
  -5  -6  13       37.74       37.49      8.68 o
  -4  -6  13       25.03        0.67     27.84 o
  -3  -6  13        0.06       -2.65      6.07 o
  -2  -6  13      171.26      155.73     33.99 o
  -1  -6  13       67.84       77.77     16.34 o
   0  -6  13       41.06       26.96      7.90 o
   1  -6  13       28.33       29.32     15.35 o
   2  -6  13      428.94      455.52     21.84 o
   3  -6  13       57.28       18.91     16.43 o
   4  -6  13      140.33      198.19     17.20 o
   5  -6  13        2.08       15.85     16.61 o
   6  -6  13       24.84       40.20     28.81 o
   7  -6  13        2.68      -16.61     11.07 o
   8  -6  13       65.87       49.48     31.06 o
  -9  -5  13      109.61      164.47     22.99 o
  -8  -5  13        9.58        9.16     12.91 o
  -7  -5  13       17.93       11.45     16.03 o
  -6  -5  13       83.86       92.34     17.89 o
  -5  -5  13       38.24       65.20     21.95 o
  -4  -5  13      272.51      252.40     17.99 o
  -3  -5  13      284.27      317.30     14.18 o
  -2  -5  13       45.43       29.09      9.56 o
  -1  -5  13       45.89       58.65     14.03 o
   0  -5  13        2.13        4.28      5.89 o
   1  -5  13      171.77      161.53     14.73 o
   2  -5  13        9.37      -11.63      7.76 o
   3  -5  13      203.81      143.65     18.78 o
   4  -5  13       33.91       75.67     22.73 o
   5  -5  13       66.09       69.92     12.02 o
   6  -5  13      172.22      196.87     78.30 o
   7  -5  13      129.42      165.56     55.26 o
   8  -5  13        1.16      -15.91     26.09 o
  -9  -4  13      197.05      269.87     28.91 o
  -8  -4  13        0.10       19.21     13.80 o
  -7  -4  13       24.58       77.11     20.81 o
  -6  -4  13       25.90        6.01     10.62 o
  -5  -4  13      234.77      218.61     17.30 o
  -4  -4  13      164.02      164.83     16.31 o
  -3  -4  13      503.96      541.15     30.02 o
  -2  -4  13      232.97      215.14     14.15 o
  -1  -4  13        2.82        1.15      6.12 o
   0  -4  13        5.92       -1.25      8.23 o
   1  -4  13       17.88       28.75     14.29 o
   2  -4  13       33.68       19.47     11.27 o
   3  -4  13       76.51      113.37     30.40 o
   4  -4  13        3.13       19.52      9.64 o
   5  -4  13       80.36       44.32     46.02 o
   6  -4  13       70.91      102.68     21.28 o
   7  -4  13      149.95      188.85     90.67 o
   8  -4  13        2.09       25.21     21.20 o
 -10  -3  13       22.35      134.30     29.02 o
  -9  -3  13       37.59        8.27     24.04 o
  -8  -3  13        0.03      -21.94     14.63 o
  -7  -3  13      172.50      150.45     28.22 o
  -6  -3  13       16.40       38.56     14.48 o
  -5  -3  13      976.39      791.70    139.23 o
  -4  -3  13       69.68       53.11     10.60 o
  -3  -3  13      251.09      251.12     41.23 o
  -2  -3  13      149.16      153.19     19.73 o
  -1  -3  13       17.66       19.90      8.68 o
   0  -3  13       54.82       61.11      9.17 o
   1  -3  13        0.01       11.73     12.63 o
   2  -3  13        7.65       21.50      9.50 o
   3  -3  13       74.94      113.90     20.02 o
   4  -3  13       48.47       70.75     11.65 o
   5  -3  13      455.12      515.58     32.21 o
   6  -3  13        3.67       -4.46     13.86 o
   7  -3  13       79.25      108.97    105.44 o
 -10  -2  13        4.66      -40.15     26.76 o
  -9  -2  13       48.74       84.38     23.01 o
  -8  -2  13       36.90      113.24     21.95 o
  -7  -2  13        9.40       12.25     15.17 o
  -6  -2  13       15.62       13.38     21.12 o
  -5  -2  13       56.04       53.45     10.55 o
  -4  -2  13        1.86       -7.50     11.27 o
  -3  -2  13       31.26       42.26      7.01 o
  -2  -2  13       58.04       77.24      9.81 o
  -1  -2  13        7.74       -1.15      8.03 o
   0  -2  13      107.43       91.21     12.45 o
   1  -2  13       88.11      100.96     32.26 o
   2  -2  13       89.93      145.63     18.45 o
   3  -2  13       59.47       98.42     42.56 o
   4  -2  13        0.13       -2.29     22.87 o
   5  -2  13      338.58      224.77     34.65 o
   6  -2  13       19.74       41.95     16.68 o
   7  -2  13      124.10       93.13    131.41 o
 -10  -1  13       14.32      -44.31     29.54 o
  -9  -1  13       94.03      126.98     34.69 o
  -8  -1  13       93.26       92.03     23.04 o
  -7  -1  13       48.05       18.82     16.62 o
  -6  -1  13       60.07       82.14     14.16 o
  -5  -1  13      149.37      196.71     27.17 o
  -4  -1  13      263.55      309.59     19.78 o
  -3  -1  13       14.78       16.84     15.60 o
  -2  -1  13       24.77       25.29     12.79 o
  -1  -1  13      114.04      133.51     33.42 o
   0  -1  13        1.84      -16.04     10.69 o
   1  -1  13       74.59       68.18     19.49 o
   2  -1  13       27.96       23.65      9.52 o
   3  -1  13       12.08       48.68     11.09 o
   4  -1  13        9.51      103.43     38.11 o
   5  -1  13      299.07      324.33     81.74 o
   6  -1  13        1.66       21.44     14.87 o
   7  -1  13       58.17        4.81     74.59 o
 -10   0  13        0.55       54.41     30.94 o
  -9   0  13        5.48      -30.10     20.07 o
  -8   0  13        8.71       -4.88     35.26 o
  -7   0  13        0.10      -19.93     14.90 o
  -6   0  13      699.62      780.05     72.42 o
  -5   0  13       29.76       38.33     12.50 o
  -4   0  13      518.39      497.13     66.75 o
  -3   0  13       19.68       17.68      7.25 o
  -2   0  13       67.83      111.61     16.36 o
  -1   0  13      105.96      107.89     16.21 o
   0   0  13        3.68       -3.36     14.85 o
   1   0  13       21.84        1.28     15.97 o
   2   0  13       42.60       45.11     11.59 o
   3   0  13       12.83        7.50     12.83 o
   4   0  13      241.18      310.54     52.94 o
   5   0  13       18.06       33.75     17.10 o
   6   0  13        0.09       42.68     18.34 o
 -11   1  13       19.23       18.03     32.03 o
 -10   1  13        6.85       47.40     30.51 o
  -9   1  13      164.56      253.21     27.80 o
  -8   1  13       24.04       54.74     34.99 o
  -7   1  13       83.58       96.51     28.17 o
  -6   1  13       73.15       43.64     18.77 o
  -5   1  13      206.08      272.64     34.59 o
  -4   1  13       52.28       58.93     25.29 o
  -3   1  13      342.64      324.44     30.55 o
  -2   1  13      130.96      158.00     28.04 o
  -1   1  13       11.44       25.71     16.69 o
   0   1  13        0.53       -5.19      9.20 o
   1   1  13       17.60      -19.72     13.15 o
   2   1  13      189.94      158.70     24.80 o
   3   1  13       34.86       65.58     17.94 o
   4   1  13       68.04       74.90     23.01 o
   5   1  13       77.50      148.37     89.95 o
   6   1  13      104.64       88.34     42.06 o
 -10   2  13        1.88      -30.76     20.51 o
  -9   2  13       89.81       81.46     27.59 o
  -8   2  13       89.06       63.23     17.47 o
  -7   2  13       79.51       74.74     17.24 o
  -6   2  13       16.56       39.19     83.83 o
  -5   2  13      342.70      270.53     85.84 o
  -4   2  13      128.83       87.32     20.57 o
  -3   2  13      108.86      152.50     49.79 o
  -2   2  13      516.99      533.14     55.20 o
  -1   2  13        5.89        1.31      8.65 o
   0   2  13       40.32       82.95     23.29 o
   1   2  13        4.35       -8.11     13.33 o
   2   2  13       63.01       35.94     21.74 o
   3   2  13       74.96       56.73     18.97 o
   4   2  13        3.91       49.64     24.46 o
   5   2  13      100.67      153.36     32.86 o
 -10   3  13        7.27       56.43     23.86 o
  -9   3  13      126.85      133.46     24.74 o
  -8   3  13        0.59       24.49     42.11 o
  -7   3  13       73.45       62.17     16.36 o
  -6   3  13       57.70       55.87     16.29 o
  -5   3  13      279.09      278.69     24.53 o
  -4   3  13      129.21      122.67     21.75 o
  -3   3  13      424.33      421.52     44.18 o
  -2   3  13       10.39       13.85     25.57 o
  -1   3  13       25.01       10.53     19.58 o
   0   3  13        4.61       -2.85      9.99 o
   1   3  13       10.21       20.89     53.60 o
   2   3  13        0.07       34.34     16.28 o
   3   3  13       69.11       47.77     17.68 o
   4   3  13        6.78      -13.03     23.54 o
 -10   4  13        0.01        8.58     26.39 o
  -9   4  13        4.76      -27.60     18.40 o
  -8   4  13       11.65        8.33     14.71 o
  -7   4  13        4.08       43.48     46.39 o
  -6   4  13      164.38      202.98     39.96 o
  -5   4  13      142.08      203.66     32.83 o
  -4   4  13        5.32       13.12     14.82 o
  -3   4  13      124.44      109.88     19.38 o
  -2   4  13       15.74        3.60      9.23 o
  -1   4  13        7.04       16.96     10.32 o
   0   4  13        1.03       -6.91     13.14 o
   1   4  13        4.46       14.20     15.27 o
   2   4  13        0.60      -20.98     24.14 o
   3   4  13       41.23       27.48     23.37 o
  -9   5  13        5.64      -10.09     27.98 o
  -8   5  13       87.73      114.80     27.18 o
  -7   5  13      131.57      137.96     23.49 o
  -6   5  13       45.20       58.40     52.15 o
  -5   5  13      335.50      358.01     52.78 o
  -4   5  13       17.15        5.91     15.18 o
  -3   5  13      119.24      112.11     67.40 o
  -2   5  13       20.14       54.90     21.98 o
  -1   5  13       30.17       82.55     23.23 o
   0   5  13        2.41      -15.60     56.06 o
   1   5  13        0.13       14.35     17.36 o
   2   5  13        2.18       76.91     25.63 o
  -9   6  13       27.83       52.18     37.15 o
  -8   6  13      174.93      270.15     25.51 o
  -7   6  13        9.79        0.00     22.86 o
  -6   6  13      162.16      200.90     70.46 o
  -5   6  13       51.39       23.53     24.00 o
  -4   6  13      234.53      190.62     48.92 o
  -3   6  13      257.73      283.75     90.85 o
  -2   6  13       26.58        4.27     17.18 o
  -1   6  13       90.19      159.27     60.38 o
   0   6  13        8.02      -11.05     29.31 o
   1   6  13        0.79       -3.16     18.45 o
  -7   7  13        4.95      -29.65     23.71 o
  -6   7  13       25.50       34.66     20.19 o
  -5   7  13       20.14       21.56     20.78 o
  -4   7  13        7.88        9.69     44.15 o
  -3   7  13        0.04      -37.33     25.82 o
  -2   7  13        4.68       28.90     28.85 o
  -1   7  13        8.86       18.02     19.06 o
   1 -12  14        8.43        4.55     16.23 o
   2 -12  14       34.51       48.52     54.53 o
   3 -12  14        0.33       97.29     37.04 o
  -2 -11  14        0.13      -35.87     32.03 o
  -1 -11  14        0.19       -4.55     21.12 o
   0 -11  14       32.54       57.73     18.23 o
   1 -11  14       38.40        8.44     22.74 o
   2 -11  14       10.75       56.27     20.32 o
   3 -11  14        4.24       31.77     30.93 o
   4 -11  14       40.71       13.62     22.46 o
   5 -11  14       74.61      114.17     24.88 o
  -4 -10  14      179.28       94.63     31.29 o
  -3 -10  14        5.67       25.76     24.90 o
  -2 -10  14       35.65       21.18     26.62 o
  -1 -10  14        6.14       36.45     18.71 o
   0 -10  14        5.48       20.62     12.12 o
   1 -10  14        0.18       13.79     14.05 o
   2 -10  14       22.07       29.84     38.31 o
   3 -10  14        0.73       -5.10     38.86 o
   4 -10  14       85.12       72.85     12.94 o
   5 -10  14       77.35       36.70     29.77 o
   6 -10  14       12.71       29.70     13.30 o
  -5  -9  14        0.94       54.90     24.82 o
  -4  -9  14       24.30       -0.33     36.71 o
  -3  -9  14       36.05       18.47     26.62 o
  -2  -9  14        3.24        4.84     23.96 o
  -1  -9  14        4.68       30.89     23.85 o
   0  -9  14        1.36        1.99     14.43 o
   1  -9  14        1.07       18.45     10.79 o
   2  -9  14        8.64       -4.97     14.39 o
   3  -9  14        3.96        2.71      8.11 o
   4  -9  14       24.11       40.25     16.06 o
   5  -9  14        4.16      -23.67     15.78 o
   6  -9  14       12.38       62.77     21.34 o
  -6  -8  14       11.42      -20.09     22.30 o
  -5  -8  14       45.64       51.70     32.93 o
  -4  -8  14       24.93       -5.43     37.44 o
  -3  -8  14       24.23       -7.63     14.61 o
  -2  -8  14        8.46       33.41     17.29 o
  -1  -8  14        1.77      -10.72     16.47 o
   0  -8  14        0.28        6.98      5.91 o
   1  -8  14       22.84       45.32      9.53 o
   2  -8  14       32.16       48.92     20.01 o
   3  -8  14        1.29       -6.12     14.74 o
   4  -8  14       24.47       -5.42     29.64 o
   5  -8  14      163.60      255.22     46.13 o
   6  -8  14       39.47       72.29     21.85 o
   7  -8  14       52.25       46.03     21.81 o
  -7  -7  14       46.35       78.89     39.99 o
  -6  -7  14        0.55       69.01     26.71 o
  -5  -7  14      160.31      130.46     22.89 o
  -4  -7  14       33.25       29.13     21.75 o
  -3  -7  14       63.72      101.90     15.88 o
  -2  -7  14      260.01      298.37     49.42 o
  -1  -7  14      112.14      159.44     18.66 o
   0  -7  14        3.40       19.33     21.93 o
   1  -7  14       47.23       29.88     53.73 o
   2  -7  14       12.15       29.86     23.87 o
   3  -7  14       49.73       56.40     14.11 o
   4  -7  14       70.99       50.38     20.72 o
   5  -7  14      124.22      125.28     98.90 o
   6  -7  14       19.94       20.85     34.35 o
   7  -7  14       38.98      113.14     34.71 o
  -8  -6  14        0.70       14.37     28.34 o
  -7  -6  14       74.14       65.12     25.68 o
  -6  -6  14       37.67       76.23     34.86 o
  -5  -6  14      111.08      148.90     34.54 o
  -4  -6  14        0.46       -9.83     10.66 o
  -3  -6  14       37.89       40.13     10.42 o
  -2  -6  14      472.47      454.91     45.75 o
  -1  -6  14      150.72      133.98     22.56 o
   0  -6  14        0.14       -3.03     13.58 o
   1  -6  14       37.43       27.42     52.18 o
   2  -6  14        1.17      -17.30     11.54 o
   3  -6  14       28.61       88.13     16.17 o
   4  -6  14      133.44      143.05     21.43 o
   5  -6  14      146.31      183.07     58.64 o
   6  -6  14        8.84      -18.54     33.69 o
   7  -6  14       69.69      120.17     27.14 o
  -8  -5  14       18.79      -24.00     16.00 o
  -7  -5  14       15.67        0.00      2.86 o
  -6  -5  14       23.26       22.61     16.26 o
  -5  -5  14       12.69       47.34     20.28 o
  -4  -5  14      219.00      183.76     31.83 o
  -3  -5  14      440.56      482.95     19.41 o
  -2  -5  14        2.11       10.68     13.78 o
  -1  -5  14       20.92       56.07     16.31 o
   0  -5  14       28.77       10.52     12.43 o
   1  -5  14       42.58       65.48     25.77 o
   2  -5  14        5.21       -8.35      8.58 o
   3  -5  14        6.79      -12.84      8.56 o
   4  -5  14       29.04       21.26     14.39 o
   5  -5  14       62.47       61.28     18.71 o
   6  -5  14        2.50       -7.27     15.95 o
   7  -5  14      150.60      161.03     79.62 o
  -9  -4  14        6.25        1.69     13.94 o
  -8  -4  14       14.56       72.42     20.72 o
  -7  -4  14        1.50       29.68     13.65 o
  -6  -4  14      136.79      122.80     22.50 o
  -5  -4  14        0.12       -4.99     10.86 o
  -4  -4  14       75.98       88.10     41.61 o
  -3  -4  14       36.23       38.50     17.77 o
  -2  -4  14       19.65       43.38     15.27 o
  -1  -4  14       30.67       52.53     17.29 o
   0  -4  14       35.16       36.44     14.34 o
   1  -4  14       21.68       16.10      9.22 o
   2  -4  14       23.32       22.32     21.45 o
   3  -4  14        2.16        3.82      9.44 o
   4  -4  14        1.84       26.38     14.23 o
   5  -4  14       84.00      105.16     26.46 o
   6  -4  14       22.55       18.66     14.47 o
   7  -4  14        0.08       -4.06     14.49 o
  -9  -3  14       10.10        2.86     20.90 o
  -8  -3  14       47.04       33.29     17.17 o
  -7  -3  14        0.27      -21.12     14.08 o
  -6  -3  14      162.53      159.29     21.35 o
  -5  -3  14        6.88       -6.27     16.86 o
  -4  -3  14      194.76      202.88     25.10 o
  -3  -3  14        0.06       11.28      8.77 o
  -2  -3  14      207.60      208.10     17.54 o
  -1  -3  14        1.37        8.31     16.32 o
   0  -3  14      116.10      139.35     24.93 o
   1  -3  14       41.30       95.08     17.92 o
   2  -3  14      119.19      108.48     34.42 o
   3  -3  14        0.15       -5.96     11.54 o
   4  -3  14        8.90       20.36     20.43 o
   5  -3  14       34.08      -15.95     13.29 o
   6  -3  14       38.26       42.65     29.47 o
   7  -3  14       14.54       -9.47     27.19 o
  -9  -2  14        1.98        6.27     16.26 o
  -8  -2  14      177.48      181.36     27.34 o
  -7  -2  14        0.61       63.49     18.61 o
  -6  -2  14       48.06       -4.84     19.72 o
  -5  -2  14        2.80      -27.07     18.05 o
  -4  -2  14      234.18      282.17     18.65 o
  -3  -2  14       12.27        4.49     10.75 o
  -2  -2  14      159.69      186.00     49.22 o
  -1  -2  14      132.89      123.42     19.16 o
   0  -2  14       68.63      122.22     45.82 o
   1  -2  14       25.40        1.31     31.58 o
   2  -2  14       32.80       27.62     14.14 o
   3  -2  14       10.68       58.32     12.00 o
   4  -2  14       54.33       46.97     25.67 o
   5  -2  14       23.12       12.59     12.37 o
   6  -2  14       13.92       53.51     21.80 o
 -10  -1  14        1.93      -31.34     20.90 o
  -9  -1  14       33.17      100.99     32.32 o
  -8  -1  14       62.19       56.42     30.74 o
  -7  -1  14       36.24       48.35     19.75 o
  -6  -1  14       16.92        9.19     13.88 o
  -5  -1  14      355.01      336.09     34.68 o
  -4  -1  14      177.18      171.10     27.43 o
  -3  -1  14       47.69       83.76     15.75 o
  -2  -1  14      120.06      146.82     17.37 o
  -1  -1  14        7.51       23.48     11.45 o
   0  -1  14        6.59      -14.44      9.63 o
   1  -1  14       69.53       88.27     13.72 o
   2  -1  14       24.14       13.38     54.68 o
   3  -1  14        7.00        9.04     17.37 o
   4  -1  14       17.58        5.23     12.08 o
   5  -1  14       68.93       63.03     36.57 o
   6  -1  14       31.23       18.20     17.79 o
 -10   0  14        2.79       47.17     28.60 o
  -9   0  14        7.60      -39.76     26.51 o
  -8   0  14        2.03      -30.97     24.87 o
  -7   0  14        1.89        9.95     14.00 o
  -6   0  14       14.14       67.76     17.93 o
  -5   0  14      247.55      275.71     27.61 o
  -4   0  14        1.07        1.76     14.29 o
  -3   0  14       45.95       74.32     15.79 o
  -2   0  14       55.53       61.16     16.27 o
  -1   0  14       54.37       66.24     16.99 o
   0   0  14        0.52        0.51     39.01 o
   1   0  14       88.02       90.22     21.31 o
   2   0  14        0.72      -15.52     10.37 o
   3   0  14       13.79       33.35     29.01 o
   4   0  14       21.86       30.61     19.94 o
   5   0  14       37.96       38.19     23.53 o
 -10   1  14        1.88       25.25     32.32 o
  -9   1  14        4.81       95.95     24.85 o
  -8   1  14        0.84       37.40     19.63 o
  -7   1  14       95.93      152.00     25.33 o
  -6   1  14       27.51       16.05     11.12 o
  -5   1  14       53.67       49.80     22.44 o
  -4   1  14       21.20       51.03     11.00 o
  -3   1  14      100.83      112.38     21.49 o
  -2   1  14       18.36       22.52      9.03 o
  -1   1  14       66.11       76.60     14.04 o
   0   1  14       91.01      103.60     19.50 o
   1   1  14       13.98       -4.87     16.00 o
   2   1  14        1.89       -5.36     14.87 o
   3   1  14       43.26       19.15     16.23 o
   4   1  14      186.37      164.83     39.43 o
   5   1  14        1.15       39.82     38.64 o
 -10   2  14       13.53       55.42     23.41 o
  -9   2  14        3.25      -17.94     28.45 o
  -8   2  14        0.33       -0.28     19.08 o
  -7   2  14       17.63      112.21     23.27 o
  -6   2  14       98.23       15.23     25.03 o
  -5   2  14      152.46      214.93     90.58 o
  -4   2  14      103.96      105.82     29.43 o
  -3   2  14      369.42      385.40     33.78 o
  -2   2  14       36.63       84.48     27.15 o
  -1   2  14       41.43       82.12     31.63 o
   0   2  14       82.97      131.21     51.98 o
   1   2  14       30.36        6.68     17.84 o
   2   2  14        4.38        3.08     28.57 o
   3   2  14       40.25       20.71     17.96 o
   4   2  14       27.31       44.27     17.91 o
  -9   3  14        3.34       40.91     16.48 o
  -8   3  14       15.69      -31.36     20.91 o
  -7   3  14        9.02       39.89     77.87 o
  -6   3  14        1.18        8.21     32.40 o
  -5   3  14      112.59       64.23     17.57 o
  -4   3  14        4.06      -31.51     26.72 o
  -3   3  14      243.44      302.70     29.36 o
  -2   3  14      382.57      310.14     19.74 o
  -1   3  14        5.13       -7.62     10.74 o
   0   3  14       14.42        5.72     10.65 o
   1   3  14       30.70       14.52     13.77 o
   2   3  14        2.01       -9.81     21.08 o
   3   3  14        6.36      -26.90     17.93 o
  -9   4  14       13.11      -20.38     15.64 o
  -8   4  14        0.03      -14.23     21.32 o
  -7   4  14       68.71       56.65     20.18 o
  -6   4  14       15.06        4.34     14.95 o
  -5   4  14      193.70      170.44     25.27 o
  -4   4  14      282.27      312.12     47.90 o
  -3   4  14        5.00       -0.79     13.66 o
  -2   4  14      114.27       46.06     33.02 o
  -1   4  14       71.11      115.90     36.18 o
   0   4  14       17.43       32.68     23.17 o
   1   4  14        1.70        4.88     13.71 o
   2   4  14       18.67       -0.39     49.68 o
  -8   5  14        1.75        5.94     23.46 o
  -7   5  14        7.61       17.84     39.84 o
  -6   5  14        6.33       -4.46     17.47 o
  -5   5  14       27.69       40.73     44.08 o
  -4   5  14      191.64      190.28     33.78 o
  -3   5  14      103.20       88.19     20.89 o
  -2   5  14      265.93      213.89     38.99 o
  -1   5  14        0.37        1.54     22.21 o
   0   5  14       81.31      100.89     30.81 o
  -7   6  14       15.23       29.25     21.04 o
  -6   6  14        5.71        9.02     30.30 o
  -5   6  14      235.29      240.13     27.29 o
  -4   6  14       34.95       86.30     28.07 o
  -3   6  14      129.89      178.71     30.50 o
  -2   6  14       34.42       35.80     27.34 o
  -2 -10  15        5.89       -2.86     21.75 o
  -1 -10  15       36.56       45.24     25.40 o
   0 -10  15        2.01       19.81     26.63 o
   1 -10  15       59.95      100.33     37.96 o
   2 -10  15        2.72       34.59     23.09 o
   3 -10  15       10.82        4.99     28.14 o
   4 -10  15        3.65       23.24     27.56 o
  -4  -9  15       13.10       15.40     14.35 o
  -3  -9  15        6.47       -0.20     22.78 o
  -2  -9  15        1.13      -18.04     16.57 o
  -1  -9  15       11.56       61.16     46.96 o
   0  -9  15        2.62       20.87     22.27 o
   1  -9  15        1.63       -1.29     19.48 o
   2  -9  15        0.47       36.07     23.59 o
   3  -9  15       10.80       27.15     12.11 o
   4  -9  15        0.07       -7.60     17.35 o
   5  -9  15        1.71        1.29     21.74 o
  -5  -8  15       22.93       10.41     31.53 o
  -4  -8  15        7.73       23.36     15.21 o
  -3  -8  15      110.35       98.77     18.84 o
  -2  -8  15        0.01        2.46     41.30 o
  -1  -8  15        9.06       39.97     20.49 o
   0  -8  15       10.35       24.90     30.57 o
   1  -8  15        1.30       12.67     10.96 o
   2  -8  15       28.27      -15.72     11.85 o
   3  -8  15       47.18       41.08     27.31 o
   4  -8  15        2.17      -17.03     12.54 o
   5  -8  15       30.48       61.44     67.07 o
   6  -8  15        2.73      -36.07     26.42 o
  -6  -7  15        0.15       30.60     24.90 o
  -5  -7  15        0.05       21.20     45.37 o
  -4  -7  15       82.26      197.70     60.98 o
  -3  -7  15        0.73        3.50     13.20 o
  -2  -7  15        0.02       -6.14      9.09 o
  -1  -7  15        7.59      -10.63      8.98 o
   0  -7  15      190.79      236.46     75.02 o
   1  -7  15        3.06       13.92     32.65 o
   2  -7  15      160.88      205.87     20.81 o
   3  -7  15       13.59       21.72     29.74 o
   4  -7  15        0.27       53.19     20.70 o
   5  -7  15       17.37       33.57     19.74 o
   6  -7  15        0.72      -30.23     20.15 o
  -7  -6  15       10.45      -50.45     33.63 o
  -6  -6  15        2.17       28.05     21.50 o
  -5  -6  15        0.26      -25.87     17.25 o
  -4  -6  15       67.39      107.88     11.61 o
  -3  -6  15        6.57       15.10      9.30 o
  -2  -6  15       20.04       39.18     20.69 o
  -1  -6  15       58.40       36.74     10.66 o
   0  -6  15       42.59      115.00     16.30 o
   1  -6  15        6.49       20.31     13.91 o
   2  -6  15      133.82      102.35     37.64 o
   3  -6  15        1.36       10.58     40.46 o
   4  -6  15       59.78       44.05     41.08 o
   5  -6  15       10.62      -11.12     22.89 o
   6  -6  15        0.43       27.19     22.15 o
  -7  -5  15        3.37       -8.87     16.92 o
  -6  -5  15        1.52      -16.36     10.91 o
  -5  -5  15        0.64       16.05     20.15 o
  -4  -5  15       11.55       29.51     30.40 o
  -3  -5  15        0.06       -9.27     10.13 o
  -2  -5  15      281.94      336.44     33.76 o
  -1  -5  15      153.45      155.36     12.37 o
   0  -5  15      115.51      186.20     23.34 o
   1  -5  15       52.34       53.59     18.97 o
   2  -5  15      162.67      250.05     64.85 o
   3  -5  15       32.36       26.50     14.46 o
   4  -5  15       71.17      109.37     25.22 o
   5  -5  15        1.08        7.73     17.67 o
   6  -5  15        5.55       -4.29     33.91 o
  -8  -4  15       76.64      129.64     22.73 o
  -7  -4  15        5.79       85.64     22.87 o
  -6  -4  15        3.97       -6.61     18.63 o
  -5  -4  15       28.28       18.03     12.37 o
  -4  -4  15       17.83       -2.35     51.34 o
  -3  -4  15      380.14      356.43     30.79 o
  -2  -4  15        0.10       -0.18     18.20 o
  -1  -4  15       98.17      126.87     23.41 o
   0  -4  15        0.97        1.19     23.61 o
   1  -4  15      167.23      198.05     24.38 o
   2  -4  15      132.73      136.51     15.82 o
   3  -4  15      164.43      152.22     24.13 o
   4  -4  15        5.78       -7.35     28.90 o
   5  -4  15        0.51      -22.12     14.75 o
   6  -4  15       80.67       71.85     29.83 o
  -8  -3  15       23.20      -13.97     14.80 o
  -7  -3  15       30.61       -7.99     14.83 o
  -6  -3  15        1.38       36.27     21.41 o
  -5  -3  15      102.09      131.96     22.15 o
  -4  -3  15        0.31       25.55     11.46 o
  -3  -3  15      123.04      112.36     18.60 o
  -2  -3  15        0.18       10.90     12.90 o
  -1  -3  15       72.53       73.36     18.48 o
   0  -3  15        7.58        8.95     13.90 o
   1  -3  15      177.13      172.61     34.38 o
   2  -3  15       20.38       33.52     15.02 o
   3  -3  15       54.49       64.90     13.38 o
   4  -3  15        0.30      -15.54     17.18 o
   5  -3  15        2.47      -10.74     24.56 o
  -9  -2  15        3.10       59.77     26.68 o
  -8  -2  15       23.95       24.56     18.95 o
  -7  -2  15        9.69       72.99     24.87 o
  -6  -2  15        0.09      -24.90     20.09 o
  -5  -2  15       21.08       57.45     16.40 o
  -4  -2  15        3.25       16.20     11.09 o
  -3  -2  15      226.74      223.04     25.69 o
  -2  -2  15       10.84        9.82     15.00 o
  -1  -2  15       25.40       17.68     13.29 o
   0  -2  15      121.53      162.98     43.33 o
   1  -2  15       28.18       44.47     15.12 o
   2  -2  15        8.93       10.04     33.33 o
   3  -2  15       11.19        6.00     22.71 o
   4  -2  15       16.42      -15.98     11.82 o
   5  -2  15       13.43       -6.46     16.02 o
  -9  -1  15        1.02      -28.29     18.86 o
  -8  -1  15       10.72      -35.89     23.93 o
  -7  -1  15        2.60      -25.85     17.23 o
  -6  -1  15        0.61        2.03     14.66 o
  -5  -1  15       39.83       10.17     13.15 o
  -4  -1  15       87.59       52.46     40.49 o
  -3  -1  15       25.09       27.49     12.13 o
  -2  -1  15        1.77       -3.19      8.87 o
  -1  -1  15        0.12      -19.18     13.13 o
   0  -1  15       84.79       71.17     37.79 o
   1  -1  15       10.67       -2.99      9.98 o
   2  -1  15       52.10       57.42     16.06 o
   3  -1  15       73.32       89.11     35.20 o
   4  -1  15       39.90       91.40     23.88 o
  -9   0  15       21.15       48.12     23.47 o
  -8   0  15       32.72       75.02     21.10 o
  -7   0  15        1.46       67.32     29.43 o
  -6   0  15        8.30       75.91     22.13 o
  -5   0  15       20.36       25.04     50.49 o
  -4   0  15       33.36       42.63     13.16 o
  -3   0  15       39.20       47.71     13.92 o
  -2   0  15       49.80       25.42     13.72 o
  -1   0  15        2.11       49.50     12.66 o
   0   0  15      154.57      255.11     34.52 o
   1   0  15       14.00       -7.12     25.70 o
   2   0  15      118.83      192.69     21.19 o
   3   0  15       12.64       -7.23     15.95 o
   4   0  15       11.85       23.56     25.29 o
  -9   1  15        1.91      -32.69     22.84 o
  -8   1  15       63.57      105.82     33.40 o
  -7   1  15       23.24      -15.73     19.71 o
  -6   1  15       11.55       49.73     13.04 o
  -5   1  15        4.79       19.58     14.37 o
  -4   1  15        7.45       25.30     11.44 o
  -3   1  15        3.86        0.18     11.35 o
  -2   1  15       55.16       30.45     21.43 o
  -1   1  15        2.85       22.02     12.12 o
   0   1  15      211.90      255.69     43.12 o
   1   1  15      140.82      101.59     40.26 o
   2   1  15       68.62       42.03     15.94 o
   3   1  15       24.59       51.44     25.58 o
  -8   2  15        5.57       46.90     29.53 o
  -7   2  15        0.44       22.56     14.97 o
  -6   2  15        9.55       -9.97     14.32 o
  -5   2  15       29.01       17.44     36.25 o
  -4   2  15        1.64       -3.42     20.80 o
  -3   2  15        3.46       15.74      9.15 o
  -2   2  15      166.45      198.98     38.88 o
  -1   2  15      137.09      153.34     17.47 o
   0   2  15       30.30       39.89     19.75 o
   1   2  15      118.66      112.15     15.89 o
   2   2  15       26.35       46.78     17.98 o
  -8   3  15        0.55        4.39     16.25 o
  -7   3  15        2.22       60.95     62.43 o
  -6   3  15        0.56      -18.86     22.00 o
  -5   3  15       18.12       39.99     16.96 o
  -4   3  15        0.02       92.29     45.08 o
  -3   3  15        9.45       30.43     16.65 o
  -2   3  15      126.37      114.45     27.69 o
  -1   3  15      132.88      135.58     28.12 o
   0   3  15       16.47       29.55     26.73 o
   1   3  15      206.62      158.24     64.37 o
  -7   4  15        6.33      -16.71     18.06 o
  -6   4  15        2.97        6.33     18.06 o
  -5   4  15       18.64        7.21     17.60 o
  -4   4  15        4.48      -10.00     78.36 o
  -3   4  15      347.24      265.48     29.75 o
  -2   4  15        6.95       18.81     17.55 o
  -1   4  15      171.18       89.96     40.69 o
   0   4  15        1.05      -13.36     18.68 o
  -6   5  15       11.46       32.89     27.94 o
  -5   5  15        6.46      -11.35     29.87 o
  -4   5  15      127.67      127.25     60.18 o
  -3   5  15       23.94       72.96     29.90 o
  -2  -9  16       41.32       14.42     50.71 o
  -1  -9  16        6.72       36.90     30.48 o
   0  -9  16       95.53      141.31     24.29 o
   1  -9  16        6.42      -25.42     23.70 o
   2  -9  16      147.12       71.56     27.48 o
   3  -9  16        2.42       31.74     18.12 o
  -4  -8  16        0.00      -18.02     15.44 o
  -3  -8  16        2.11       -6.70     62.96 o
  -2  -8  16       62.17       58.88     23.18 o
  -1  -8  16       72.99       80.47     20.63 o
   0  -8  16      123.18      116.87     31.46 o
   1  -8  16      130.15      123.01     46.34 o
   2  -8  16      185.93      184.30     52.78 o
   3  -8  16       13.46       48.41     19.04 o
   4  -8  16       19.29       22.27     17.72 o
  -5  -7  16        8.54       19.81     16.16 o
  -4  -7  16        0.29       27.71     57.99 o
  -3  -7  16        7.24       35.00     13.78 o
  -2  -7  16        0.79       24.10     38.91 o
  -1  -7  16       13.82       16.90     10.38 o
   0  -7  16      264.91      282.94     37.37 o
   1  -7  16      271.05      272.17     24.39 o
   2  -7  16       74.73       61.43     19.48 o
   3  -7  16      166.42      135.39     23.56 o
   4  -7  16        2.14      -25.92     32.73 o
  -6  -6  16        4.58      -32.97     21.98 o
  -5  -6  16        1.11       13.79     16.37 o
  -4  -6  16        3.77        9.36     32.93 o
  -3  -6  16       10.33       22.77     23.91 o
  -2  -6  16      176.95      180.39     15.74 o
  -1  -6  16      314.01      301.18     29.75 o
   0  -6  16       47.54        7.97     11.07 o
   1  -6  16      199.46      207.18     20.41 o
   2  -6  16        6.25       18.53     17.78 o
   3  -6  16      196.89      186.54     27.20 o
   4  -6  16        7.05        7.20     34.59 o
  -6  -5  16        9.42      -23.23     15.49 o
  -5  -5  16       22.15      -22.27     15.49 o
  -4  -5  16       49.70      135.88     15.74 o
  -3  -5  16        4.64       21.59     15.49 o
  -2  -5  16       14.38       45.50     10.76 o
  -1  -5  16       74.10       93.64     15.21 o
   0  -5  16       18.60       53.02     92.66 o
   1  -5  16      145.61      162.51     22.96 o
   2  -5  16      149.37      131.82     28.05 o
   3  -5  16      278.56      314.31     30.18 o
   4  -5  16        0.49       -1.37     39.86 o
  -7  -4  16      112.17      155.06     24.02 o
  -6  -4  16        3.75      -18.03     20.27 o
  -5  -4  16       48.97       78.29     20.07 o
  -4  -4  16        0.75       -3.70     10.71 o
  -3  -4  16       11.67      -15.14     10.40 o
  -2  -4  16       17.02       26.10     41.87 o
  -1  -4  16       18.88       25.02     21.16 o
   0  -4  16      120.94      126.75     24.43 o
   1  -4  16        0.17       -9.06     19.44 o
   2  -4  16      119.92      252.70     64.55 o
   3  -4  16      183.21      205.32     28.38 o
   4  -4  16        4.67       46.86     21.00 o
  -7  -3  16        1.48       27.51     22.90 o
  -6  -3  16        7.98       50.01     23.44 o
  -5  -3  16        0.01      -31.90     21.27 o
  -4  -3  16        3.15       15.80     11.58 o
  -3  -3  16        0.32       -4.20     14.84 o
  -2  -3  16      131.16      203.76     18.84 o
  -1  -3  16        0.86       -1.39     11.90 o
   0  -3  16      308.13      429.39     89.39 o
   1  -3  16       54.67      103.58     22.22 o
   2  -3  16      189.88      151.23     28.31 o
   3  -3  16       66.37       34.65     30.26 o
   4  -3  16       14.05       19.78     43.29 o
  -7  -2  16       16.59       14.37     17.43 o
  -6  -2  16        0.41      -13.74     24.33 o
  -5  -2  16        8.50       66.78     24.04 o
  -4  -2  16        0.06       25.48     10.87 o
  -3  -2  16        3.24       17.05     24.36 o
  -2  -2  16      262.24      251.46     60.90 o
  -1  -2  16        0.00       -4.78      7.53 o
   0  -2  16      170.60      188.92     20.04 o
   1  -2  16        0.25       10.78     23.91 o
   2  -2  16      293.25      297.68     22.63 o
   3  -2  16       24.79       49.33     27.23 o
   4  -2  16      114.47       40.25     27.91 o
  -8  -1  16       10.34       -2.03     19.52 o
  -7  -1  16        7.01       -4.84     17.72 o
  -6  -1  16       46.23       51.21     29.80 o
  -5  -1  16       73.81       67.32     23.59 o
  -4  -1  16       18.97       12.26     13.11 o
  -3  -1  16       10.69      -26.91     23.67 o
  -2  -1  16       33.95      -18.56     26.19 o
  -1  -1  16       38.28       43.52     19.28 o
   0  -1  16       81.01       73.46     23.21 o
   1  -1  16      130.42      157.92     39.08 o
   2  -1  16      137.51      190.80     19.56 o
   3  -1  16       57.02       26.14     23.38 o
  -8   0  16        0.53      -23.24     30.34 o
  -7   0  16      196.04      212.68     37.01 o
  -6   0  16        0.02        6.87     18.63 o
  -5   0  16       78.26       42.42     24.02 o
  -4   0  16        1.55       11.61     18.31 o
  -3   0  16       27.50       37.50     12.13 o
  -2   0  16        4.94      -13.32     11.73 o
  -1   0  16       96.14       61.90     17.63 o
   0   0  16       47.85       83.24     18.46 o
   1   0  16      152.89      138.24     21.61 o
   2   0  16        0.41       13.13     53.13 o
  -7   1  16       83.31      134.30     30.97 o
  -6   1  16       70.36       -0.57     24.47 o
  -5   1  16       18.30       36.74     16.23 o
  -4   1  16        4.45        3.04     86.54 o
  -3   1  16       62.88      133.59    107.51 o
  -2   1  16        0.37       35.29     13.66 o
  -1   1  16       52.41       47.27     15.65 o
   0   1  16       10.75       20.50     27.16 o
   1   1  16      243.60      292.37     35.28 o
  -7   2  16       14.68       22.27     23.47 o
  -6   2  16        2.71        0.36     16.07 o
  -5   2  16        2.03      -22.86     36.68 o
  -4   2  16       37.15       11.38     15.11 o
  -3   2  16       93.47      159.22     36.68 o
  -2   2  16       16.61       13.23     16.23 o
  -1   2  16      243.30      256.80     70.17 o
   0   2  16      121.08       74.35     30.24 o
  -6   3  16        7.41       -7.70     21.41 o
  -5   3  16        0.87       16.29     19.02 o
  -4   3  16       12.71       14.82     68.53 o
  -3   3  16       37.50      -37.47     24.98 o
  -2   3  16       61.06       99.43     26.58 o
  -1   3  16        6.31       10.56     28.57 o
  -1  -8  17        0.74        7.14     15.93 o
   0  -8  17       24.76       29.51     18.99 o
  -3  -7  17        0.90       26.46     39.39 o
  -2  -7  17        3.11       34.19     26.49 o
  -1  -7  17        0.11      -13.18     19.87 o
   0  -7  17       18.80       84.22     17.53 o
   1  -7  17       70.07       46.64     19.67 o
   2  -7  17       49.20       69.37     22.07 o
  -4  -6  17        2.40       44.42     26.39 o
  -3  -6  17       94.45       49.78     20.24 o
  -2  -6  17       32.32       28.89     15.76 o
  -1  -6  17       12.63       38.40     39.30 o
   0  -6  17       61.08       39.71     16.19 o
   1  -6  17        6.92        5.20     40.17 o
   2  -6  17      140.41      110.79     51.29 o
   3  -6  17        0.98      -38.94     25.96 o
  -5  -5  17        2.97      -25.07     16.72 o
  -4  -5  17       38.70       29.21     12.18 o
  -3  -5  17        3.05      -19.07     12.71 o
  -2  -5  17        0.35        2.20     20.62 o
  -1  -5  17        2.27      -12.75     21.09 o
   0  -5  17        1.62      -17.46     19.24 o
   1  -5  17       27.94       62.30     18.85 o
   2  -5  17       47.14       19.30     25.36 o
   3  -5  17        0.38        7.70     20.01 o
  -5  -4  17       28.94        3.98     13.71 o
  -4  -4  17       52.79       23.21     16.33 o
  -3  -4  17       35.81       35.52     32.58 o
  -2  -4  17        0.80        0.89     17.72 o
  -1  -4  17        1.08      -20.34     19.64 o
   0  -4  17       30.81      109.38     54.21 o
   1  -4  17       24.28       25.40     22.26 o
   2  -4  17       81.40       59.34     20.56 o
  -5  -3  17       78.32      136.68     31.26 o
  -4  -3  17       57.36       77.18     19.76 o
  -3  -3  17        4.03       20.32     13.05 o
  -2  -3  17        0.22       44.18     12.47 o
  -1  -3  17      203.13      220.73     52.53 o
   0  -3  17        9.56       11.61     35.05 o
   1  -3  17      103.43      149.02     71.92 o
   2  -3  17      123.53      133.68     19.96 o
  -6  -2  17        3.40       46.26     23.24 o
  -5  -2  17       67.08      -35.51     23.67 o
  -4  -2  17        1.80        6.20     12.81 o
  -3  -2  17       35.72       39.58     19.45 o
  -2  -2  17        6.64      -19.25     12.83 o
  -1  -2  17       45.61       94.40     22.87 o
   0  -2  17        1.91       -0.37     22.53 o
   1  -2  17      126.61      152.30     21.16 o
   2  -2  17        0.09       10.33     24.70 o
  -6  -1  17       48.81      115.78     33.15 o
  -5  -1  17      148.91      125.43     30.68 o
  -4  -1  17       46.52       21.46     16.40 o
  -3  -1  17        0.96       22.18     34.25 o
  -2  -1  17        3.33        8.10     17.00 o
  -1  -1  17       26.36       51.37     39.74 o
   0  -1  17        1.84       28.74     18.35 o
   1  -1  17       97.57       63.76     18.72 o
  -6   0  17      208.55      132.36     31.92 o
  -5   0  17       12.29       73.56     24.67 o
  -4   0  17       37.38      128.87     36.50 o
  -3   0  17       13.14       76.51     32.55 o
  -2   0  17        1.48       45.43     16.06 o
  -1   0  17       81.51      113.05     30.21 o
   0   0  17        6.77      -22.73     31.13 o
  -5   1  17        7.27       81.32     43.94 o
  -3   1  17        6.59       -0.90     61.43 o
  -2   1  17        9.26      -23.39     17.70 o
  -1   1  17       79.74      201.97     42.31 o
  -2  -4  18        0.19       15.14     18.83 o
  -1  -4  18        0.97       22.93     26.08 o
  -2  -3  18        3.02      -16.63     28.42 o
 
